# Supplementary material for: msPIPE: a pipeline for the analysis and visualization of whole-genome bisulfite sequencing data
Source: BMC Bioinformatics. 2022 Sep 19;23:383. doi: 10.1186/s12859-022-04925-2 (PMC9487059; doi:10.1186/s12859-022-04925-2)
Supplement: Supplementary file 2 — Additional file 2. Supplementary tables. [file 12859_2022_4925_MOESM2_ESM.xlsx]

## Sheet: Supplementary Table S1
Supplementary Table S1. Test datasets.
Species(reference genome)	Tissue	Age	Study accession	Sample assesion	Sequencing library	Read Count
Human(hg38)	blood	old	PRJEB28044	SAMEA4812428	paired-end	328078305
Human(hg38)	sperm	old	PRJEB28044	SAMEA4812429	paired-end	325946960
Human(hg38)	blood	young	PRJEB28044	SAMEA4812426	paired-end	395761606
Human(hg38)	sperm	young	PRJEB28044	SAMEA4812427	paired-end	367853442
Mouse(mm10)	rod photoreceptors	24M	PRJNA556668	SAMN12361836	paired-end	198056601
Mouse(mm10)	rod photoreceptors	24M	PRJNA556668	SAMN12361837	paired-end	210105929
Mouse(mm10)	rod photoreceptors	24M	PRJNA556668	SAMN12361839	paired-end	216781216
Mouse(mm10)	rod photoreceptors	3M	PRJNA556668	SAMN12361857	paired-end	182930212
Mouse(mm10)	rod photoreceptors	3M	PRJNA556668	SAMN12361856	paired-end	189071962
Mouse(mm10)	rod photoreceptors	3M	PRJNA556668	SAMN12361855	paired-end	194012055

## Sheet: Supplementary Table S2
Supplementary Table S2. Statistics of predicted differentially methylated C for human blood samples
chr	start	end	methyl(per)_youngBlood	methyl(per)_oldBlood	q_val	meth_diff
chr1	10575270	10575271	8.33333	76.9231	0.140396	68.5897
chr1	18364504	18364505	17.8571	80.9524	0.49922	63.0952
chr1	54932851	54932852	0	81.8182	0.304921	81.8182
chr1	72358029	72358030	15.3846	78.2609	0.479355	62.8763
chr1	110182461	110182462	72	5	0.316484	-67
chr1	114086130	114086131	10	77.2727	0.486195	67.2727
chr1	164598488	164598489	17.6471	100	0.448367	82.3529
chr1	174813384	174813385	84.6154	31.0345	0.448367	-53.5809
chr1	185414046	185414047	84.8485	0	0.134628	-84.8485
chr1	187785321	187785322	13.6364	87.5	0.391203	73.8636
chr1	187786877	187786878	20	100	0.350753	80
chr1	188007707	188007708	11.1111	74.1935	0.16187	63.0824
chr1	192773867	192773868	12.5	94.4444	0.0546994	81.9444
chr1	195778176	195778177	12.1212	88.8889	0.0546994	76.7677
chr1	233472817	233472818	86.9565	6.66667	0.14907	-80.2899
chr1	236576116	236576117	88.8889	26.087	0.391203	-62.8019
chr10	5718313	5718314	89.4737	7.69231	0.338604	-81.7814
chr10	6381085	6381086	18.1818	100	0.389312	81.8182
chr10	27285022	27285023	0	70.5882	0.18669	70.5882
chr10	27520495	27520496	95.2381	24	0.139912	-71.2381
chr10	27640232	27640233	22.7273	89.6552	0.177339	66.9279
chr10	36739631	36739632	0	65.3846	0.0951034	65.3846
chr10	38486815	38486816	30.9524	86.4865	0.143635	55.5341
chr10	38813089	38813090	97.5	40.625	0.0448106	-56.875
chr10	39220583	39220584	100	0	0.18477	-100
chr10	42300447	42300448	74.0741	13.7931	0.40389	-60.281
chr10	42301340	42301341	80.6452	22.2222	0.212711	-58.4229
chr10	42312681	42312682	72	10.7143	0.352539	-61.2857
chr10	51251796	51251797	87.5	0	0.375698	-87.5
chr10	57684115	57684116	4.7619	86.9565	0.0444697	82.1946
chr10	61310383	61310384	0	66.6667	0.142796	66.6667
chr10	74319894	74319895	4	65.3846	0.305256	61.3846
chr10	89261887	89261888	86.3636	16.129	0.134628	-70.2346
chr10	90639462	90639463	24.1379	86.9565	0.381003	62.8186
chr10	97257971	97257972	100	18.75	0.272839	-81.25
chr10	124229748	124229749	97.1429	48.3871	0.375698	-48.7558
chr11	225170	225171	0	84.6154	0.135862	84.6154
chr11	34673565	34673566	73.0769	0	0.0951034	-73.0769
chr11	40394918	40394919	84.2105	11.1111	0.445987	-73.0994
chr11	48868572	48868573	0	81.8182	0.257511	81.8182
chr11	78973001	78973002	9.52381	78.2609	0.325682	68.7371
chr11	84944047	84944048	10	87.5	0.304921	77.5
chr11	86874163	86874164	76.1905	5.26316	0.338604	-70.9273
chr11	88466823	88466824	16.6667	84	0.0748929	67.3333
chr11	94371703	94371704	70.3704	5.26316	0.449621	-65.1072
chr11	122042248	122042249	88.4615	16.6667	0.299099	-71.7949
chr11	123571857	123571858	89.4737	13.3333	0.48069	-76.1404
chr12	2390724	2390725	7.69231	100	0.438426	92.3077
chr12	54912054	54912055	100	45.4545	0.438426	-54.5455
chr12	67090008	67090009	0	68.75	0.134628	68.75
chr12	69084256	69084257	0	90	0.21695	90
chr12	94128060	94128061	95.2381	10.5263	0.0448106	-84.7118
chr12	103544903	103544904	76.1905	2.94118	0.0321717	-73.2493
chr12	118573663	118573664	13.6364	93.75	0.149382	80.1136
chr13	48709987	48709988	36.8421	95.2381	0.391203	58.396
chr13	55544177	55544178	4.16667	75	0.299158	70.8333
chr13	66702455	66702456	78.7879	10	0.194355	-68.7879
chr13	72672926	72672927	33.3333	100	0.479355	66.6667
chr13	104094765	104094766	11.7647	90	0.192457	78.2353
chr14	25082351	25082352	11.1111	88.2353	0.350753	77.1242
chr14	28627044	28627045	100	6.25	0.0748929	-93.75
chr14	28627045	28627046	90.9091	22.2222	0.496193	-68.6869
chr14	28700717	28700718	68.75	3.7037	0.394088	-65.0463
chr14	36906000	36906001	88	15.7895	0.192457	-72.2105
chr14	39480253	39480254	100	52.1739	0.438426	-47.8261
chr14	45938667	45938668	13.1579	76	0.139912	62.8421
chr14	46144182	46144183	81.8182	11.1111	0.00847297	-70.7071
chr14	62818413	62818414	100	15.3846	0.22167	-84.6154
chr14	62915791	62915792	96.1538	28.5714	0.47052	-67.5824
chr14	88628907	88628908	3.84615	61.5385	0.49922	57.6923
chr14_GL000194v1_random	183458	183459	11.5385	54.3478	0.392644	42.8094
chr15	22662666	22662667	15	100	0.0951034	85
chr15	45914291	45914292	90.625	29.6296	0.190415	-60.9954
chr15	49975906	49975907	0	76.9231	0.380414	76.9231
chr15	70453766	70453767	22.2222	91.6667	0.438426	69.4444
chr15	78573549	78573550	87.5	9.09091	0.163214	-78.4091
chr15	81217827	81217828	96.4286	27.7778	0.149382	-68.6508
chr16	5230646	5230647	80.9524	6.25	0.381529	-74.7024
chr16	10718208	10718209	0	100	0.0546994	100
chr16	26014580	26014581	83.3333	4.7619	0.389907	-78.5714
chr16	60172426	60172427	26.6667	100	0.448367	73.3333
chr16	62177048	62177049	92.8571	0	0.256678	-92.8571
chr16	64133422	64133423	95.6522	9.09091	0.00847297	-86.5613
chr16	84846313	84846314	0	100	0.264959	100
chr16	84872076	84872077	10.5263	93.3333	0.187859	82.807
chr16	87363680	87363681	7.69231	83.3333	0.108041	75.641
chr17	42395309	42395310	16.6667	100	0.448367	83.3333
chr17	73296150	73296151	0	90	0.149382	90
chr18	30379134	30379135	14.7059	81.8182	0.139912	67.1123
chr18	41065052	41065053	81.4815	11.7647	0.38366	-69.7168
chr18	74649858	74649859	8.33333	100	0.438426	91.6667
chr19	8248449	8248450	96.6667	26.6667	0.178243	-70
chr19	20834866	20834867	81.25	0	0.272839	-81.25
chr19	36230465	36230466	0	56.25	0.359999	56.25
chr2	31484187	31484188	79.1667	13.3333	0.16314	-65.8333
chr2	48762438	48762439	95.6522	15	0.0448106	-80.6522
chr2	54783055	54783056	83.3333	0	0.494206	-83.3333
chr2	82465007	82465008	72.7273	12.5	0.438426	-60.2273
chr2	101453961	101453962	100	31.25	0.389907	-68.75
chr2	125009645	125009646	72	8.69565	0.40389	-63.3043
chr2	180242002	180242003	0	73.3333	0.338604	73.3333
chr2	181448518	181448519	18.75	86.3636	0.149382	67.6136
chr2	185336488	185336489	0	52.9412	0.479355	52.9412
chr2	203842414	203842415	23.3333	95.8333	0.0448106	72.5
chr2	213656967	213656968	93.3333	0	0.139912	-93.3333
chr2	218533441	218533442	22.8571	82.6087	0.448367	59.7516
chr2	223982286	223982287	14.2857	77.2727	0.438426	62.987
chr2	224800476	224800477	84.6154	19.0476	0.394088	-65.5678
chr2	239745802	239745803	5.88235	84.2105	0.206986	78.3282
chr2	239754352	239754353	0	90.9091	0.438426	90.9091
chr2	239925686	239925687	100	20	0.222305	-80
chr20	19955276	19955277	100	27.7778	0.139912	-72.2222
chr20	56415375	56415376	7.14286	92.3077	0.442121	85.1648
chr21	14393592	14393593	5	78.2609	0.16187	73.2609
chr21	14720471	14720472	100	13.3333	0.0951034	-86.6667
chr22	16261491	16261492	17.6471	100	0.448367	82.3529
chr22_KI270733v1_random	143527	143528	25	67.6056	0.236189	42.6056
chr22_KI270733v1_random	152007	152008	41.7476	72.2222	0.206364	30.4746
chr22_KI270733v1_random	152265	152266	16.1765	48.6726	0.391203	32.4961
chr22_KI270733v1_random	152289	152290	24.5614	64.7727	0.272839	40.2113
chr3	16198348	16198349	87.5	0	0.142796	-87.5
chr3	29013498	29013499	87.5	14.2857	0.486195	-73.2143
chr3	34764440	34764441	26.6667	95.8333	0.0704951	69.1667
chr3	37720522	37720523	0	72.7273	0.338604	72.7273
chr3	58377703	58377704	100	37.5	0.308028	-62.5
chr3	70333706	70333707	70	0	0.139912	-70
chr3	81769887	81769888	100	36.8421	0.438426	-63.1579
chr3	84641877	84641878	33.3333	93.1034	0.350753	59.7701
chr3	85521410	85521411	90.9091	7.14286	0.134628	-83.7662
chr3	88107548	88107549	93.1034	33.3333	0.443409	-59.7701
chr3	105516039	105516040	85.7143	0	0.375698	-85.7143
chr3	147812090	147812091	95	20	0.377258	-75
chr3	164211103	164211104	93.75	6.66667	0.143635	-87.0833
chr3	166601597	166601598	96.4286	32.1429	0.127823	-64.2857
chr3	179014176	179014177	5.55556	92.3077	0.158155	86.7521
chr4	11716895	11716896	62.069	3.44828	0.21695	-58.6207
chr4	28843709	28843710	13.7931	81.25	0.494206	67.4569
chr4	62629372	62629373	76.1905	0	0.272839	-76.1905
chr4	88359277	88359278	93.3333	8.33333	0.448367	-85
chr4	108935472	108935473	100	25	0.341341	-75
chr4	113121959	113121960	83.3333	9.52381	0.295635	-73.8095
chr4	120064986	120064987	73.6842	2.85714	0.0448106	-70.8271
chr4	121438196	121438197	23.5294	100	0.389907	76.4706
chr4	126618350	126618351	95.6522	26.6667	0.479355	-68.9855
chr4	144392733	144392734	96	20	0.0448106	-76
chr4	151827501	151827502	86.6667	25	0.352539	-61.6667
chr4	156060362	156060363	100	30	0.380414	-70
chr4	179721815	179721816	80.7692	11.1111	0.389907	-69.6581
chr4	180633962	180633963	30	95.6522	0.142796	65.6522
chr5	5845884	5845885	0	54.1667	0.168469	54.1667
chr5	5847209	5847210	0	70.5882	0.343118	70.5882
chr5	7895352	7895353	76.9231	9.52381	0.338604	-67.3993
chr5	20244396	20244397	100	20	0.272839	-80
chr5	23400725	23400726	13.6364	87.5	0.139912	73.8636
chr5	28932149	28932150	65.625	0	0.380414	-65.625
chr5	30796282	30796283	0	51.7241	0.438426	51.7241
chr5	40246911	40246912	81.8182	6.66667	0.381529	-75.1515
chr5	45721230	45721231	100	37.5	0.272839	-62.5
chr5	66996561	66996562	0	77.7778	0.375698	77.7778
chr5	67405740	67405741	94.4444	14.2857	0.338604	-80.1587
chr5	68670455	68670456	100	9.09091	0.360136	-90.9091
chr5	81261635	81261636	0	100	0.449621	100
chr5	82977558	82977559	94.1176	18.75	0.495691	-75.3676
chr5	96916374	96916375	20.6897	100	0.152056	79.3103
chr5	96917097	96917098	0	100	0.108041	100
chr5	96984706	96984707	18.75	100	0.0546994	81.25
chr5	101772340	101772341	75	0	0.272839	-75
chr5	105949876	105949877	75.8621	0	0.272839	-75.8621
chr5	105964163	105964164	0	77.7778	0.127823	77.7778
chr5	107097159	107097160	100	50	0.438426	-50
chr5	120703105	120703106	0	83.3333	0.346507	83.3333
chr5	123337928	123337929	89.6552	23.5294	0.438426	-66.1258
chr5	123533392	123533393	71.875	0	0.382806	-71.875
chr5	145388859	145388860	60.5263	0	0.350753	-60.5263
chr5	146167115	146167116	40	100	0.272839	60
chr5	154137213	154137214	11.7647	89.4737	0.338604	77.709
chr5	164160528	164160529	6.25	82.6087	0.21956	76.3587
chr5	169276946	169276947	81.8182	6.66667	0.381529	-75.1515
chr5	173978727	173978728	100	42.1053	0.391203	-57.8947
chr6	2012143	2012144	32	95.8333	0.272839	63.8333
chr6	8453391	8453392	0	68.75	0.389907	68.75
chr6	8621008	8621009	4.7619	73.6842	0.391203	68.9223
chr6	12788958	12788959	20.5882	84.2105	0.438426	63.6223
chr6	14646794	14646795	15.625	77.2727	0.449621	61.6477
chr6	24992898	24992899	100	33.3333	0.380414	-66.6667
chr6	28112230	28112231	100	46.1538	0.190415	-53.8462
chr6	47497144	47497145	15.1515	80.9524	0.21695	65.8009
chr6	49848379	49848380	100	25	0.178243	-75
chr6	51823200	51823201	92.8571	14.2857	0.338604	-78.5714
chr6	60977596	60977597	94.1176	16.6667	0.311689	-77.451
chr6	66806348	66806349	88.8889	8.69565	0.108041	-80.1932
chr6	69921706	69921707	49.0909	100	0.308344	50.9091
chr6	92829255	92829256	84.8485	14.2857	0.108041	-70.5628
chr6	92996453	92996454	62.5	0	0.442121	-62.5
chr6	103587869	103587870	28.125	94.1176	0.448367	65.9926
chr6	115723360	115723361	77.2727	14.2857	0.438426	-62.987
chr6	130193003	130193004	95.2381	17.6471	0.14907	-77.591
chr6	130195267	130195268	81.8182	5.55556	0.151971	-76.2626
chr6	141253453	141253454	76.6667	16	0.438426	-60.6667
chr6	153050192	153050193	79.4118	20.8333	0.496193	-58.5784
chr6	153090120	153090121	4	73.3333	0.377258	69.3333
chr6	153143096	153143097	8.69565	86.9565	0.0571569	78.2609
chr6	155120918	155120919	100	0	0.18477	-100
chr6	158252555	158252556	0	100	0.139912	100
chr6	166991117	166991118	15.7895	92.8571	0.495691	77.0677
chr7	9735411	9735412	71.4286	0	0.449621	-71.4286
chr7	11667737	11667738	66.6667	0	0.382953	-66.6667
chr7	29474443	29474444	0	64.2857	0.364446	64.2857
chr7	47105339	47105340	93.3333	7.69231	0.40362	-85.641
chr7	89165629	89165630	6.66667	79.1667	0.445987	72.5
chr7	89178713	89178714	18.1818	95.8333	0.0453607	77.6515
chr7	89230026	89230027	0	60	0.149382	60
chr7	109683631	109683632	85.7143	5.88235	0.391203	-79.8319
chr7	113341546	113341547	5.88235	86.6667	0.350753	80.7843
chr7	146922672	146922673	100	18.75	0.0704951	-81.25
chr8	3389744	3389745	85.7143	0	0.192457	-85.7143
chr8	4306896	4306897	0	55.5556	0.449621	55.5556
chr8	15051503	15051504	5.88235	86.6667	0.350753	80.7843
chr8	30613926	30613927	0	84.6154	0.0509866	84.6154
chr8	48691627	48691628	0	72.2222	0.391203	72.2222
chr8	49949271	49949272	100	20	0.448367	-80
chr8	68086538	68086539	70.3704	0	0.154491	-70.3704
chr8	75580214	75580215	22.2222	94.7368	0.381529	72.5146
chr8	78415260	78415261	100	31.25	0.448367	-68.75
chr8	79843859	79843860	9.09091	82.3529	0.377258	73.262
chr8	114064570	114064571	91.6667	13.3333	0.159651	-78.3333
chr8	114074950	114074951	97.619	44.4444	0.108041	-53.1746
chr8	127068399	127068400	15.3846	83.3333	0.438426	67.9487
chr9	1215719	1215720	92	7.14286	0.0704951	-84.8571
chr9	7196967	7196968	27.5862	88	0.41085	60.4138
chr9	12517594	12517595	8.33333	77.2727	0.0546994	68.9394
chr9	16295888	16295889	87.5	23.8095	0.341341	-63.6905
chr9	17370957	17370958	27.5862	91.6667	0.299099	64.0805
chr9	26556313	26556314	76.9231	10	0.375698	-66.9231
chr9	71733789	71733790	0	81.8182	0.304921	81.8182
chr9	78351133	78351134	80.9524	0	0.0710405	-80.9524
chr9	78495585	78495586	75	12.5	0.139912	-62.5
chr9	80846200	80846201	93.9394	35	0.381835	-58.9394
chr9	81313512	81313513	94.7368	21.0526	0.381529	-73.6842
chr9	94043286	94043287	0	72.2222	0.442121	72.2222
chr9	106071762	106071763	56.5217	0	0.272839	-56.5217
chrUn_KI270438v1	58123	58124	96.4912	48.4848	0.0631692	-48.0064
chrUn_KI270751v1	104191	104192	53.0303	92.3077	0.206986	39.2774
chrX	47823963	47823964	91.3043	6.25	0.0546994	-85.0543

## Sheet: Supplementary Table S3
Supplementary Table S3. Statistics of predicted differentially methylated C for human sperm samples
chr	start	end	methyl(per)_youngSperm	methyl(per)_oldSperm	q_val	meth_diff
chr1	54489	54490	20	90	0.278761	70
chr1	790205	790206	38.8889	77.7778	0.256631	38.8889
chr1	1099117	1099118	39.2857	92.3077	0.48376	53.022
chr1	1099455	1099456	37.5	100	0.226977	62.5
chr1	2791843	2791844	63.6364	0	0.37951	-63.6364
chr1	3626391	3626392	80	0	0.165683	-80
chr1	4239403	4239404	46.1538	100	0.216311	53.8462
chr1	4239592	4239593	30	100	0.258899	70
chr1	4814443	4814444	0	59.0909	0.145739	59.0909
chr1	4816983	4816984	6.25	69.2308	0.380734	62.9808
chr1	4989913	4989914	27.2727	100	0.220059	72.7273
chr1	5036330	5036331	15.3846	100	0.0520517	84.6154
chr1	5036519	5036520	30	100	0.0749589	70
chr1	5043292	5043293	35.7143	100	0.385958	64.2857
chr1	5052548	5052549	50	100	0.484286	50
chr1	5054957	5054958	0	50	0.484286	50
chr1	5056023	5056024	10.5263	68	0.201425	57.4737
chr1	5058382	5058383	18.1818	70.8333	0.2835	52.6515
chr1	5267700	5267701	72.7273	0	0.258899	-72.7273
chr1	5328116	5328117	40	100	0.450969	60
chr1	5540647	5540648	45.8333	94.7368	0.357212	48.9035
chr1	5695367	5695368	5.88235	61.1111	0.379336	55.2288
chr1	5809429	5809430	30	100	0.387927	70
chr1	6174372	6174373	100	50	0.139839	-50
chr1	7136885	7136886	100	50	0.461182	-50
chr1	7271409	7271410	57.8947	96.4286	0.457223	38.5338
chr1	7907534	7907535	10	90.9091	0.258899	80.9091
chr1	8048692	8048693	9.09091	75	0.423152	65.9091
chr1	9237002	9237003	100	30	0.295233	-70
chr1	9941955	9941956	100	40	0.49601	-60
chr1	10353063	10353064	93.3333	16.6667	0.144101	-76.6667
chr1	10549032	10549033	6.25	92.3077	0.0405283	86.0577
chr1	10917587	10917588	82.6087	15.3846	0.219526	-67.2241
chr1	11774124	11774125	81.8182	8.33333	0.325895	-73.4848
chr1	12412396	12412397	36.3636	100	0.217195	63.6364
chr1	12627782	12627783	100	21.4286	0.171301	-78.5714
chr1	13572057	13572058	14.2857	81.8182	0.414791	67.5325
chr1	13659529	13659530	66.6667	10.5263	0.325895	-56.1404
chr1	14084890	14084891	54.5455	100	0.483482	45.4545
chr1	14092894	14092895	56.25	100	0.395731	43.75
chr1	14275645	14275646	0	84.6154	0.0857583	84.6154
chr1	14310573	14310574	18.1818	90	0.482336	71.8182
chr1	14324814	14324815	50	100	0.387927	50
chr1	14475362	14475363	33.3333	100	0.214217	66.6667
chr1	14554830	14554831	47.8261	100	0.234418	52.1739
chr1	14554858	14554859	45	100	0.329234	55
chr1	14724027	14724028	0	63.6364	0.423152	63.6364
chr1	14841220	14841221	10	91.6667	0.245286	81.6667
chr1	16106418	16106419	94.7368	45	0.416229	-49.7368
chr1	16560489	16560490	68.9655	12.5	0.0552555	-56.4655
chr1	16583155	16583156	28.5714	82.1429	0.439248	53.5714
chr1	16611063	16611064	17.3077	47.541	0.340454	30.2333
chr1	16614362	16614363	91.6667	20	0.450969	-71.6667
chr1	16629819	16629820	82.3529	39.1304	0.450969	-43.2225
chr1	16726809	16726810	57.7982	82.716	0.234436	24.9179
chr1	16727632	16727633	8	63.6364	0.394671	55.6364
chr1	16728917	16728918	57.5	5.88235	0.0315838	-51.6176
chr1	16764970	16764971	89.4737	18.1818	0.202219	-71.2919
chr1	16765183	16765184	72.2222	12	0.152324	-60.2222
chr1	16765241	16765242	73.3333	12.5	0.37951	-60.8333
chr1	16767524	16767525	100	54.1667	0.36125	-45.8333
chr1	16787924	16787925	57.5	3.57143	0.0333671	-53.9286
chr1	16794414	16794415	68.75	10	0.278761	-58.75
chr1	17106249	17106250	80	0	0.337139	-80
chr1	17174652	17174653	41.6667	100	0.246634	58.3333
chr1	17975030	17975031	57.1429	100	0.484286	42.8571
chr1	18359263	18359264	100	45.4545	0.414001	-54.5455
chr1	18364504	18364505	23.0769	91.6667	0.380645	68.5897
chr1	18478325	18478326	23.0769	90.9091	0.423152	67.8322
chr1	18789194	18789195	0	60	0.395826	60
chr1	19358629	19358630	30	100	0.295233	70
chr1	19365259	19365260	21.4286	100	0.190457	78.5714
chr1	19445638	19445639	82.3529	0	0.0305689	-82.3529
chr1	20155892	20155893	100	30	0.205799	-70
chr1	20213715	20213716	20.8333	74.0741	0.219833	53.2407
chr1	20601672	20601673	46.1538	100	0.48376	53.8462
chr1	21357315	21357316	50	100	0.476992	50
chr1	21780308	21780309	61.9048	8.33333	0.245818	-53.5714
chr1	22127830	22127831	100	41.6667	0.206493	-58.3333
chr1	22271935	22271936	76.3158	100	0.325895	23.6842
chr1	23827568	23827569	100	41.1765	0.245818	-58.8235
chr1	24015921	24015922	64.2857	0	0.33695	-64.2857
chr1	24240945	24240946	33.3333	100	0.37951	66.6667
chr1	24405247	24405248	70.5882	6.25	0.222608	-64.3382
chr1	24580923	24580924	75	7.14286	0.165683	-67.8571
chr1	24622561	24622562	95.2381	38.4615	0.304218	-56.7766
chr1	24650871	24650872	42.8571	100	0.48376	57.1429
chr1	24675644	24675645	31.25	100	0.178671	68.75
chr1	25077617	25077618	27.7778	100	0.100391	72.2222
chr1	25901504	25901505	88.2353	10	0.165683	-78.2353
chr1	27082419	27082420	100	27.2727	0.190457	-72.7273
chr1	28249349	28249350	80	20	0.325895	-60
chr1	28751688	28751689	88.2353	23.0769	0.306869	-65.1584
chr1	28943265	28943266	52.6316	3.84615	0.226117	-48.7854
chr1	28987182	28987183	76.9231	0	0.074922	-76.9231
chr1	29977618	29977619	0	81.8182	0.0974499	81.8182
chr1	29994844	29994845	15.3846	85.7143	0.281566	70.3297
chr1	30338557	30338558	60	100	0.275163	40
chr1	30591903	30591904	41.1765	0	0.282972	-41.1765
chr1	30594460	30594461	10.5263	60	0.433043	49.4737
chr1	30921426	30921427	33.3333	88.8889	0.357617	55.5556
chr1	31079371	31079372	87.5	25	0.444048	-62.5
chr1	32466643	32466644	100	60.8696	0.444048	-39.1304
chr1	33207196	33207197	18.1818	90	0.482336	71.8182
chr1	33359697	33359698	100	36.3636	0.37951	-63.6364
chr1	33427688	33427689	78.9474	18.75	0.32487	-60.1974
chr1	33765614	33765615	46.1538	100	0.327369	53.8462
chr1	33821910	33821911	11.1111	91.6667	0.0774858	80.5556
chr1	34250799	34250800	20	90	0.380645	70
chr1	34348470	34348471	41.6667	100	0.298771	58.3333
chr1	34470966	34470967	52.9412	100	0.272718	47.0588
chr1	34512866	34512867	33.3333	100	0.121157	66.6667
chr1	34551403	34551404	10	72.7273	0.340437	62.7273
chr1	34707764	34707765	18.75	80	0.394671	61.25
chr1	34709897	34709898	57.1429	100	0.234418	42.8571
chr1	36935743	36935744	36.8421	94.7368	0.262007	57.8947
chr1	37043750	37043751	15	85.7143	0.05494	70.7143
chr1	37395874	37395875	60	5.55556	0.444048	-54.4444
chr1	37426551	37426552	31.25	92.3077	0.47733	61.0577
chr1	37460894	37460895	26.3158	90	0.461182	63.6842
chr1	38149889	38149890	38.0952	100	0.325895	61.9048
chr1	38448630	38448631	100	57.8947	0.380645	-42.1053
chr1	38584341	38584342	40	100	0.49601	60
chr1	39079826	39079827	100	38.4615	0.315661	-61.5385
chr1	39085569	39085570	70.5882	0	0.0270117	-70.5882
chr1	39821606	39821607	100	18.75	0.0258089	-81.25
chr1	39868306	39868307	26.3158	85.7143	0.417354	59.3985
chr1	39974283	39974284	93.75	30.7692	0.380734	-62.9808
chr1	40366131	40366132	66.6667	4.7619	0.142301	-61.9048
chr1	40470114	40470115	11.5385	69.2308	0.298281	57.6923
chr1	41089463	41089464	50	100	0.271281	50
chr1	41403064	41403065	0	90.9091	0.0641761	90.9091
chr1	41951349	41951350	38.4615	83.3333	0.453744	44.8718
chr1	42067812	42067813	25	84.6154	0.325895	59.6154
chr1	42068850	42068851	25	88.2353	0.262007	63.2353
chr1	42087108	42087109	9.09091	63.6364	0.49601	54.5455
chr1	42101607	42101608	93.75	41.6667	0.375736	-52.0833
chr1	42331567	42331568	100	47.8261	0.499422	-52.1739
chr1	43110066	43110067	0	55.5556	0.258899	55.5556
chr1	43347987	43347988	47.8261	94.4444	0.48376	46.6184
chr1	44104786	44104787	65.2174	8.33333	0.45549	-56.8841
chr1	44123942	44123943	85.7143	20	0.332667	-65.7143
chr1	44147706	44147707	33.3333	90.9091	0.115108	57.5758
chr1	44842302	44842303	83.3333	20	0.479495	-63.3333
chr1	45007644	45007645	0	80	0.219833	80
chr1	45029522	45029523	0	84.6154	0.0162411	84.6154
chr1	45257673	45257674	28	89.4737	0.128707	61.4737
chr1	45363270	45363271	88.4615	43.5897	0.23294	-44.8718
chr1	45461941	45461942	44	91.3043	0.326919	47.3043
chr1	45461983	45461984	45	95.6522	0.259263	50.6522
chr1	45648485	45648486	94.7368	46.6667	0.313834	-48.0702
chr1	46944290	46944291	50	100	0.347972	50
chr1	46959099	46959100	14.2857	72.2222	0.258899	57.9365
chr1	46971140	46971141	21.4286	95.4545	0.053997	74.026
chr1	47332212	47332213	69.2308	5.55556	0.245818	-63.6752
chr1	47467161	47467162	68.75	100	0.428467	31.25
chr1	47602143	47602144	15.7895	52.6316	0.433136	36.8421
chr1	48045454	48045455	96	40	0.35419	-56
chr1	48296028	48296029	40	95.2381	0.282243	55.2381
chr1	48923757	48923758	50	100	0.36068	50
chr1	49115736	49115737	0	68.75	0.259263	68.75
chr1	49452154	49452155	40.9091	92.8571	0.49601	51.9481
chr1	49459278	49459279	64.2857	0	0.492466	-64.2857
chr1	49488197	49488198	42.8571	3.57143	0.390767	-39.2857
chr1	49498856	49498857	38.4615	100	0.45775	61.5385
chr1	49506143	49506144	33.3333	92.3077	0.49601	58.9744
chr1	49549144	49549145	50	100	0.298771	50
chr1	49569554	49569555	28.5714	100	0.214218	71.4286
chr1	49569555	49569556	7.14286	66.6667	0.230562	59.5238
chr1	49715592	49715593	53.3333	100	0.448611	46.6667
chr1	49717097	49717098	25	86.6667	0.37951	61.6667
chr1	49717618	49717619	41.9355	84.6154	0.407049	42.6799
chr1	49797145	49797146	57.6923	100	0.37951	42.3077
chr1	49932807	49932808	21.4286	93.75	0.153556	72.3214
chr1	50065603	50065604	100	45.4545	0.490378	-54.5455
chr1	50324207	50324208	30	100	0.336822	70
chr1	51034260	51034261	0	90	0.173268	90
chr1	51583307	51583308	10	90.9091	0.258899	80.9091
chr1	51705793	51705794	62.5	100	0.496091	37.5
chr1	51870465	51870466	92.5926	38.0952	0.151806	-54.4974
chr1	51972390	51972391	100	40	0.157974	-60
chr1	52169462	52169463	100	50	0.317793	-50
chr1	52183983	52183984	100	16.6667	0.0405283	-83.3333
chr1	52194039	52194040	0	52.6316	0.433445	52.6316
chr1	52423237	52423238	100	56	0.245818	-44
chr1	52484878	52484879	100	42.1053	0.0572121	-57.8947
chr1	52550649	52550650	50	0	0.423152	-50
chr1	53132029	53132030	47.0588	100	0.230562	52.9412
chr1	53351808	53351809	6.25	60	0.419437	53.75
chr1	53795381	53795382	54.1667	96.2963	0.309218	42.1296
chr1	53810479	53810480	60	100	0.450969	40
chr1	54232233	54232234	18.1818	90	0.17749	71.8182
chr1	54885282	54885283	81.8182	9.09091	0.482336	-72.7273
chr1	55072292	55072293	36.3636	94.1176	0.481826	57.754
chr1	55092190	55092191	41.6667	0	0.498177	-41.6667
chr1	55259502	55259503	25	75	0.494795	50
chr1	55365396	55365397	5.26316	70.5882	0.137899	65.3251
chr1	55602346	55602347	30.7692	100	0.190457	69.2308
chr1	55674683	55674684	40	100	0.395826	60
chr1	55674684	55674685	33.3333	100	0.0302043	66.6667
chr1	55697784	55697785	100	26.3158	0.0356607	-73.6842
chr1	55828353	55828354	35.7143	93.3333	0.461182	57.619
chr1	55896309	55896310	24	68.9655	0.414791	44.9655
chr1	55896412	55896413	46.4286	91.4286	0.190714	45
chr1	55896926	55896927	0	65	0.392246	65
chr1	55897168	55897169	22.7273	80.9524	0.215074	58.2251
chr1	55980010	55980011	58.8235	100	0.482336	41.1765
chr1	56080422	56080423	15.3846	90.9091	0.325895	75.5245
chr1	56080441	56080442	9.09091	81.8182	0.482336	72.7273
chr1	56081993	56081994	45.4545	87.0968	0.489916	41.6422
chr1	56112196	56112197	63.1579	100	0.482336	36.8421
chr1	56380916	56380917	41.1765	91.6667	0.392246	50.4902
chr1	56609012	56609013	10	83.3333	0.482336	73.3333
chr1	56638155	56638156	19.0476	73.6842	0.40578	54.6366
chr1	56648334	56648335	0	52.6316	0.271281	52.6316
chr1	56738918	56738919	50	94.7368	0.49601	44.7368
chr1	56869414	56869415	25	82.3529	0.450969	57.3529
chr1	57049028	57049029	23.0769	88.8889	0.288014	65.812
chr1	57239532	57239533	46.1538	0	0.418488	-46.1538
chr1	57307150	57307151	43.75	100	0.413045	56.25
chr1	57307505	57307506	18.1818	100	0.0974499	81.8182
chr1	57307537	57307538	25	100	0.165683	75
chr1	57321059	57321060	62.5	100	0.496091	37.5
chr1	57443908	57443909	38.4615	100	0.45775	61.5385
chr1	57496700	57496701	64.2857	5.88235	0.414001	-58.4034
chr1	57605861	57605862	47.8261	100	0.264954	52.1739
chr1	58139182	58139183	27.2727	100	0.387927	72.7273
chr1	58377912	58377913	100	37.5	0.246424	-62.5
chr1	58639714	58639715	0	61.5385	0.45775	61.5385
chr1	58654435	58654436	14.2857	83.3333	0.217195	69.0476
chr1	58660435	58660436	6.25	62.5	0.494317	56.25
chr1	58667666	58667667	13.3333	82.3529	0.226117	69.0196
chr1	58667667	58667668	0	100	0.0311772	100
chr1	58675691	58675692	11.7647	69.2308	0.497489	57.4661
chr1	58952538	58952539	36	86.9565	0.271281	50.9565
chr1	59243082	59243083	4.34783	47.8261	0.460001	43.4783
chr1	59251959	59251960	21.0526	81.25	0.32487	60.1974
chr1	59449426	59449427	100	46.1538	0.48376	-53.8462
chr1	59592894	59592895	100	22.7273	0.057193	-77.2727
chr1	59642619	59642620	0	72.7273	0.110455	72.7273
chr1	59646314	59646315	0	66.6667	0.121157	66.6667
chr1	59789523	59789524	43.75	94.7368	0.463142	50.9868
chr1	59793952	59793953	0	40.9091	0.461182	40.9091
chr1	59794039	59794040	0	64.2857	0.385958	64.2857
chr1	59974104	59974105	100	41.6667	0.411401	-58.3333
chr1	60167311	60167312	46.6667	100	0.180419	53.3333
chr1	60212798	60212799	50	100	0.0934191	50
chr1	60216238	60216239	0	62.963	0.0341517	62.963
chr1	60246520	60246521	35	93.3333	0.31059	58.3333
chr1	60270922	60270923	53.125	89.7959	0.272325	36.6709
chr1	60299811	60299812	25	93.3333	0.346956	68.3333
chr1	60378574	60378575	14.2857	83.3333	0.394671	69.0476
chr1	60498232	60498233	30	89.4737	0.226117	59.4737
chr1	60500858	60500859	7.14286	72	0.18394	64.8571
chr1	60556360	60556361	50	95.8333	0.377185	45.8333
chr1	61234689	61234690	11.1111	72.7273	0.423152	61.6162
chr1	61499259	61499260	9.09091	94.4444	0.050971	85.3535
chr1	61602995	61602996	36.8421	100	0.186486	63.1579
chr1	62040655	62040656	70	11.1111	0.121157	-58.8889
chr1	62225847	62225848	40	100	0.450969	60
chr1	62406218	62406219	0	56.25	0.413045	56.25
chr1	62882049	62882050	43.75	100	0.357163	56.25
chr1	63399383	63399384	100	33.3333	0.423152	-66.6667
chr1	63418089	63418090	100	5	0.00352154	-95
chr1	63422894	63422895	88.2353	20	0.344451	-68.2353
chr1	63520883	63520884	85.7143	33.3333	0.224679	-52.381
chr1	63543391	63543392	91.6667	21.4286	0.295137	-70.2381
chr1	64140888	64140889	41.1765	92.5926	0.258899	51.4161
chr1	64147105	64147106	53.3333	100	0.482336	46.6667
chr1	64195983	64195984	42.8571	94.7368	0.450969	51.8797
chr1	64230393	64230394	58.3333	100	0.498177	41.6667
chr1	64486347	64486348	46.1538	100	0.216311	53.8462
chr1	65647203	65647204	10	100	0.0857583	90
chr1	65681897	65681898	13.3333	76.9231	0.214633	63.5897
chr1	66354209	66354210	28.5714	91.6667	0.462417	63.0952
chr1	66379098	66379099	35	92.8571	0.39623	57.8571
chr1	66409401	66409402	25	84	0.230032	59
chr1	66441665	66441666	33.3333	88.8889	0.122928	55.5556
chr1	66501102	66501103	16.6667	95	0.0657384	78.3333
chr1	66742941	66742942	75	0	0.258899	-75
chr1	66806925	66806926	31.8182	80.9524	0.484286	49.1342
chr1	66873920	66873921	61.5385	100	0.375736	38.4615
chr1	67069765	67069766	46.1538	100	0.275516	53.8462
chr1	67161577	67161578	58.8235	4.7619	0.325895	-54.0616
chr1	67253445	67253446	0	60	0.359724	60
chr1	67563219	67563220	4.54545	47.619	0.450969	43.0736
chr1	68035371	68035372	57.1429	100	0.423152	42.8571
chr1	68254132	68254133	0	53.8462	0.438418	53.8462
chr1	68401834	68401835	20	92.3077	0.339623	72.3077
chr1	68421925	68421926	30	76.1905	0.174278	46.1905
chr1	68473864	68473865	25	85.7143	0.295137	60.7143
chr1	68599240	68599241	54.1667	91.1765	0.470345	37.0098
chr1	68689734	68689735	41.6667	94.7368	0.486026	53.0702
chr1	68779161	68779162	31.25	88.8889	0.394671	57.6389
chr1	68783312	68783313	59.0909	94.2857	0.463142	35.1948
chr1	68788717	68788718	90.4762	45.8333	0.47733	-44.6429
chr1	69025382	69025383	39.1304	90.9091	0.283928	51.7787
chr1	69030892	69030893	29.4118	86.9565	0.246424	57.5448
chr1	69150626	69150627	38.8889	89.4737	0.482336	50.5848
chr1	69282448	69282449	35	85.1852	0.325895	50.1852
chr1	69456237	69456238	37.5	90	0.428875	52.5
chr1	69460160	69460161	50	92.8571	0.277466	42.8571
chr1	69715699	69715700	7.69231	92.8571	0.0649649	85.1648
chr1	69717574	69717575	52.9412	100	0.298145	47.0588
chr1	69739103	69739104	31.5789	100	0.0650012	68.4211
chr1	69740998	69740999	47.0588	100	0.390767	52.9412
chr1	69826943	69826944	51.5152	96.5517	0.122987	45.0366
chr1	69867105	69867106	48.2759	91.6667	0.37951	43.3908
chr1	70056375	70056376	50	95.4545	0.405104	45.4545
chr1	70129919	70129920	65	100	0.351776	35
chr1	70412960	70412961	78.5714	9.09091	0.380645	-69.4805
chr1	70491893	70491894	60	100	0.395826	40
chr1	70541098	70541099	52.6316	100	0.139341	47.3684
chr1	70612970	70612971	30.7692	94.1176	0.278761	63.3484
chr1	70739272	70739273	25	100	0.258899	75
chr1	70749753	70749754	25	87.5	0.444048	62.5
chr1	70799579	70799580	46.1538	100	0.48376	53.8462
chr1	70855539	70855540	40.9091	92	0.258899	51.0909
chr1	70922380	70922381	36	84.2105	0.492466	48.2105
chr1	70928653	70928654	23.5294	90.9091	0.423152	67.3797
chr1	70929181	70929182	6.25	66.6667	0.325895	60.4167
chr1	70933467	70933468	33.3333	88.2353	0.312172	54.902
chr1	70933584	70933585	7.14286	75	0.222225	67.8571
chr1	70935878	70935879	35.7143	88.4615	0.147786	52.7473
chr1	70941911	70941912	23.8095	81.25	0.359724	57.4405
chr1	70944968	70944969	20	93.3333	0.258899	73.3333
chr1	71024679	71024680	14.2857	71.4286	0.394671	57.1429
chr1	71027205	71027206	16.6667	92.8571	0.197787	76.1905
chr1	71040801	71040802	52.9412	100	0.35512	47.0588
chr1	71457463	71457464	5.26316	61.1111	0.262007	55.848
chr1	71479228	71479229	34.4828	92.3077	0.0773377	57.8249
chr1	71501966	71501967	20	94.7368	0.152324	74.7368
chr1	71529584	71529585	37.5	87.5	0.459228	50
chr1	71720270	71720271	15.3846	78.9474	0.359724	63.5628
chr1	71775139	71775140	6.25	57.8947	0.45549	51.6447
chr1	71825852	71825853	10	81.8182	0.482336	71.8182
chr1	71827948	71827949	10.5263	70	0.146761	59.4737
chr1	71829594	71829595	50	100	0.461182	50
chr1	71854305	71854306	42.8571	95.4545	0.338724	52.5974
chr1	71870360	71870361	55	96.1538	0.396117	41.1538
chr1	71929333	71929334	22.7273	81.25	0.344451	58.5227
chr1	71971861	71971862	96	58.3333	0.48376	-37.6667
chr1	72088680	72088681	33.3333	100	0.289256	66.6667
chr1	72110540	72110541	23.0769	73.913	0.308208	50.8361
chr1	72119111	72119112	100	33.3333	0.461182	-66.6667
chr1	72123995	72123996	8.33333	80	0.450969	71.6667
chr1	72199007	72199008	27.2727	100	0.109107	72.7273
chr1	72258595	72258596	44.4444	90.9091	0.494317	46.4646
chr1	72358029	72358030	29.0323	71.875	0.382571	42.8427
chr1	72455696	72455697	0	50	0.451538	50
chr1	72459154	72459155	50	95	0.494317	45
chr1	72479070	72479071	42.8571	100	0.48376	57.1429
chr1	72548593	72548594	52.381	95.4545	0.450969	43.0736
chr1	72572445	72572446	52.381	0	0.49601	-52.381
chr1	72577648	72577649	37.5	87.5	0.351776	50
chr1	72600214	72600215	45.4545	95.2381	0.31445	49.7835
chr1	72615611	72615612	51.7241	90	0.448611	38.2759
chr1	72620328	72620329	17.6471	84.2105	0.187206	66.5635
chr1	72723753	72723754	3.84615	53.8462	0.344536	50
chr1	72727997	72727998	6.25	74.1935	0.00425464	67.9435
chr1	72735766	72735767	40	94.1176	0.329234	54.1176
chr1	72762645	72762646	17.3913	70	0.335383	52.6087
chr1	72905394	72905395	42.8571	95	0.298281	52.1429
chr1	72936699	72936700	44.4444	100	0.45273	55.5556
chr1	72981019	72981020	52	100	0.152324	48
chr1	72985142	72985143	18.1818	100	0.115612	81.8182
chr1	73048273	73048274	20.8333	69.5652	0.408896	48.7319
chr1	73049333	73049334	36.3636	94.1176	0.481826	57.754
chr1	73056162	73056163	22.7273	74.0741	0.299928	51.3468
chr1	73057517	73057518	19.0476	73.3333	0.482336	54.2857
chr1	73092003	73092004	30.4348	80	0.315661	49.5652
chr1	73092307	73092308	20	84.8485	0.0477094	64.8485
chr1	73124378	73124379	23.0769	82.6087	0.377078	59.5318
chr1	73129442	73129443	39.1304	96	0.0890628	56.8696
chr1	73132129	73132130	45.4545	90.2439	0.104226	44.7894
chr1	73139242	73139243	16.6667	76	0.199559	59.3333
chr1	73140040	73140041	42.8571	100	0.299432	57.1429
chr1	73161318	73161319	52.1739	100	0.347521	47.8261
chr1	73167509	73167510	31.5789	100	0.0650012	68.4211
chr1	73167723	73167724	47.619	95	0.429124	47.381
chr1	73188858	73188859	47.3684	90.3226	0.481826	42.9542
chr1	73204289	73204290	64.2857	96.7742	0.479495	32.4885
chr1	73211319	73211320	18.1818	92.8571	0.224679	74.6753
chr1	73214431	73214432	50	100	0.416848	50
chr1	73246591	73246592	40.9091	87.8788	0.258899	46.9697
chr1	73249726	73249727	35.2941	90.9091	0.282972	55.615
chr1	73258460	73258461	40	100	0.49601	60
chr1	73265461	73265462	22.2222	82.6087	0.190457	60.3865
chr1	73266492	73266493	19.2308	63.3333	0.408896	44.1026
chr1	73296782	73296783	0	66.6667	0.423152	66.6667
chr1	73314455	73314456	55.1724	92.8571	0.490769	37.6847
chr1	73314884	73314885	40.9091	86.2069	0.381474	45.2978
chr1	73339496	73339497	50	7.69231	0.482336	-42.3077
chr1	73361327	73361328	46.1538	2.5641	0.0912636	-43.5897
chr1	73370057	73370058	63.1579	5	0.18394	-58.1579
chr1	73382854	73382855	60	5.26316	0.282972	-54.7368
chr1	73386901	73386902	66.6667	0	0.214217	-66.6667
chr1	73388464	73388465	50	0	0.203228	-50
chr1	73391375	73391376	58.3333	7.69231	0.459245	-50.641
chr1	73391930	73391931	56.5217	0	0.239178	-56.5217
chr1	73398567	73398568	58.8235	7.69231	0.282972	-51.1312
chr1	73423727	73423728	50	92.6829	0.213906	42.6829
chr1	73428381	73428382	60.7143	16.6667	0.29842	-44.0476
chr1	73500184	73500185	71.4286	0	0.190457	-71.4286
chr1	73542446	73542447	33.3333	88.8889	0.451712	55.5556
chr1	73630930	73630931	56.25	4.34783	0.282397	-51.9022
chr1	73683431	73683432	40	94.1176	0.329234	54.1176
chr1	73725536	73725537	37.5	94.1176	0.352116	56.6176
chr1	73737553	73737554	25	90	0.139341	65
chr1	73738016	73738017	30	94.7368	0.308208	64.7368
chr1	73750688	73750689	34.7826	90.3226	0.0961762	55.54
chr1	73750857	73750858	52.9412	100	0.197787	47.0588
chr1	73931020	73931021	23.5294	88.2353	0.262007	64.7059
chr1	73953616	73953617	50	100	0.308208	50
chr1	73959946	73959947	5.55556	69.2308	0.245818	63.6752
chr1	73960020	73960021	0	41.6667	0.325895	41.6667
chr1	73990878	73990879	25	88	0.173905	63
chr1	73993278	73993279	41.6667	96.1538	0.282972	54.4872
chr1	74119404	74119405	35	90	0.159317	55
chr1	74151590	74151591	40	95.8333	0.211471	55.8333
chr1	74389195	74389196	36.3636	94.4444	0.433777	58.0808
chr1	74413893	74413894	9.52381	69.2308	0.308208	59.707
chr1	74417135	74417136	4.16667	55.5556	0.139341	51.3889
chr1	74487106	74487107	33.3333	83.3333	0.373468	50
chr1	74570565	74570566	15	66.6667	0.423152	51.6667
chr1	74580326	74580327	26.3158	79.1667	0.345152	52.8509
chr1	74660971	74660972	58.8235	100	0.338609	41.1765
chr1	74662014	74662015	29.4118	88.2353	0.417354	58.8235
chr1	74667164	74667165	36	82.7586	0.33363	46.7586
chr1	74707366	74707367	68.1818	10.5263	0.257857	-57.6555
chr1	74857697	74857698	31.5789	86.3636	0.289831	54.7847
chr1	74897541	74897542	28.5714	100	0.110455	71.4286
chr1	74904400	74904401	23.3333	71.4286	0.423152	48.0952
chr1	74905847	74905848	40	88.0952	0.0934191	48.0952
chr1	74908636	74908637	52.9412	100	0.272718	47.0588
chr1	74910815	74910816	7.69231	75	0.380645	67.3077
chr1	74910972	74910973	19.0476	83.3333	0.325895	64.2857
chr1	74984120	74984121	58.3333	94.5946	0.355489	36.2613
chr1	75046224	75046225	0	70	0.122987	70
chr1	75049306	75049307	18.75	73.0769	0.40602	54.3269
chr1	75099994	75099995	15.7895	73.3333	0.423152	57.5439
chr1	75109635	75109636	45.4545	100	0.325895	54.5455
chr1	75113404	75113405	93.75	34.375	0.177408	-59.375
chr1	75200343	75200344	33.3333	86.9565	0.416848	53.6232
chr1	75233926	75233927	38.8889	94.7368	0.262007	55.848
chr1	75411123	75411124	50	100	0.377185	50
chr1	75696938	75696939	92.3077	20	0.197102	-72.3077
chr1	75707419	75707420	78.5714	15.3846	0.479495	-63.1868
chr1	75881883	75881884	45	94.1176	0.465763	49.1176
chr1	75888069	75888070	20	78.2609	0.336593	58.2609
chr1	75929928	75929929	57.1429	100	0.481445	42.8571
chr1	75971510	75971511	50	95.6522	0.438608	45.6522
chr1	76231330	76231331	58.3333	96.6667	0.413045	38.3333
chr1	76304753	76304754	35.2941	100	0.391849	64.7059
chr1	76347317	76347318	35	81.4815	0.499556	46.4815
chr1	76602491	76602492	53.8462	100	0.0508902	46.1538
chr1	76602577	76602578	33.3333	81.8182	0.24926	48.4848
chr1	76638391	76638392	50	96.6667	0.262007	46.6667
chr1	76768088	76768089	21.4286	82.3529	0.395731	60.9244
chr1	76823669	76823670	43.75	100	0.104226	56.25
chr1	76902751	76902752	38.8889	90	0.457223	51.1111
chr1	76933247	76933248	41.6667	100	0.298771	58.3333
chr1	76938931	76938932	58.8235	5	0.331538	-53.8235
chr1	76970275	76970276	48	94.7368	0.388798	46.7368
chr1	76978013	76978014	35	100	0.0306512	65
chr1	76987867	76987868	35.7143	91.6667	0.295137	55.9524
chr1	77485398	77485399	92.3077	20	0.339623	-72.3077
chr1	77495387	77495388	72.7273	11.1111	0.423152	-61.6162
chr1	77626794	77626795	79.1667	20	0.325895	-59.1667
chr1	77943754	77943755	33.3333	94.4444	0.288014	61.1111
chr1	78194608	78194609	28.5714	82.8571	0.0909048	54.2857
chr1	78194698	78194699	0	48.1481	0.189718	48.1481
chr1	78194848	78194849	38.4615	100	0.45775	61.5385
chr1	78248812	78248813	0	47.619	0.47733	47.619
chr1	78256992	78256993	6.66667	70	0.461182	63.3333
chr1	78258142	78258143	23.8095	84.6154	0.394671	60.8059
chr1	78296367	78296368	37.5	100	0.372209	62.5
chr1	78301161	78301162	7.14286	66.6667	0.461182	59.5238
chr1	78379214	78379215	38.4615	100	0.315661	61.5385
chr1	78559571	78559572	29.4118	94.4444	0.15027	65.0327
chr1	78561486	78561487	20	92.3077	0.197102	72.3077
chr1	78718557	78718558	33.3333	89.4737	0.325895	56.1404
chr1	78725934	78725935	50	100	0.185832	50
chr1	78754294	78754295	73.6842	11.5385	0.103043	-62.1457
chr1	78920702	78920703	47.3684	100	0.45775	52.6316
chr1	78996002	78996003	47.8261	92.8571	0.288014	45.0311
chr1	79040625	79040626	34.4828	82.7586	0.278761	48.2759
chr1	79068826	79068827	47.619	94.4444	0.482336	46.8254
chr1	79172788	79172789	9.09091	83.3333	0.325895	74.2424
chr1	79174424	79174425	37.5	85.7143	0.482336	48.2143
chr1	79230602	79230603	26.6667	89.4737	0.245532	62.807
chr1	79290798	79290799	20.8333	67.8571	0.375522	47.0238
chr1	79315573	79315574	45.1613	90.4762	0.392341	45.3149
chr1	79316758	79316759	81.25	20.8333	0.237304	-60.4167
chr1	79347238	79347239	16.6667	84.6154	0.411401	67.9487
chr1	79348946	79348947	35.2941	100	0.378843	64.7059
chr1	79350005	79350006	81.25	7.69231	0.171071	-73.5577
chr1	79378205	79378206	36.3636	100	0.33363	63.6364
chr1	79378493	79378494	28.5714	91.6667	0.462417	63.0952
chr1	79388514	79388515	31.5789	85.2941	0.195381	53.7152
chr1	79435875	79435876	33.3333	89.6552	0.123021	56.3218
chr1	79436364	79436365	43.75	95.4545	0.308727	51.7045
chr1	79525403	79525404	16.6667	68.1818	0.450969	51.5152
chr1	79547898	79547899	25	93.3333	0.346956	68.3333
chr1	79560316	79560317	36.8421	86.6667	0.295233	49.8246
chr1	79615821	79615822	50	95.6522	0.325895	45.6522
chr1	79655382	79655383	47.0588	95	0.487181	47.9412
chr1	79684934	79684935	70.5882	16	0.364811	-54.5882
chr1	79750158	79750159	90.9091	20	0.482336	-70.9091
chr1	79751445	79751446	5.88235	66.6667	0.298533	60.7843
chr1	79801921	79801922	11.1111	69.2308	0.463142	58.1197
chr1	79828247	79828248	58.3333	93.5484	0.440263	35.2151
chr1	79892202	79892203	20	100	0.122834	80
chr1	79893518	79893519	11.1111	68.4211	0.325895	57.3099
chr1	79900120	79900121	44.4444	100	0.45273	55.5556
chr1	79903427	79903428	50	100	0.387927	50
chr1	79903606	79903607	35.2941	95	0.216031	59.7059
chr1	79911254	79911255	50	100	0.484286	50
chr1	79922293	79922294	38.8889	95.6522	0.157942	56.7633
chr1	79929983	79929984	18.1818	81.25	0.484286	63.0682
chr1	79934211	79934212	30.7692	89.2857	0.0761553	58.5165
chr1	79934650	79934651	15.3846	84.2105	0.208935	68.8259
chr1	79934815	79934816	23.0769	86.6667	0.457223	63.5897
chr1	79935017	79935018	47.619	94.4444	0.482336	46.8254
chr1	79935118	79935119	42.1053	100	0.0823374	57.8947
chr1	79935157	79935158	0	62.5	0.0440882	62.5
chr1	79935199	79935200	33.3333	81.8182	0.413045	48.4848
chr1	79935292	79935293	25	89.2857	0.0385786	64.2857
chr1	79937549	79937550	20	90	0.380645	70
chr1	79950735	79950736	42.8571	100	0.336593	57.1429
chr1	79951639	79951640	0	78.5714	0.122834	78.5714
chr1	79967084	79967085	26.6667	84.2105	0.423152	57.5439
chr1	80013503	80013504	18.1818	92.3077	0.299808	74.1259
chr1	80013902	80013903	5.55556	69.2308	0.245818	63.6752
chr1	80080623	80080624	100	33.3333	0.136702	-66.6667
chr1	80104672	80104673	31.25	100	0.0891625	68.75
chr1	80124931	80124932	33.3333	90.9091	0.342781	57.5758
chr1	80140503	80140504	33.3333	90.3226	0.0714616	56.9892
chr1	80145524	80145525	53.3333	100	0.448611	46.6667
chr1	80228489	80228490	56.5217	94.4444	0.33421	37.9227
chr1	80327332	80327333	47.3684	100	0.45775	52.6316
chr1	80399243	80399244	35.7143	95	0.252297	59.2857
chr1	80401336	80401337	13.6364	63.6364	0.450969	50
chr1	80419111	80419112	64.8649	94.8718	0.414001	30.0069
chr1	80557224	80557225	65.3846	100	0.48376	34.6154
chr1	80576505	80576506	54.1667	96	0.348524	41.8333
chr1	80581681	80581682	23.8095	77.7778	0.414001	53.9683
chr1	80583078	80583079	36.8421	86.3636	0.434161	49.5215
chr1	80585146	80585147	36.5854	81.25	0.190457	44.6646
chr1	80846217	80846218	47.3684	95.8333	0.274266	48.4649
chr1	80883329	80883330	55	96.4286	0.344819	41.4286
chr1	80883709	80883710	50	96	0.329025	46
chr1	80922216	80922217	0	45.8333	0.139341	45.8333
chr1	81114518	81114519	0	60	0.45273	60
chr1	81122082	81122083	41.6667	100	0.246634	58.3333
chr1	81212939	81212940	13.3333	70.5882	0.45273	57.2549
chr1	81239891	81239892	19.0476	84	0.0804202	64.9524
chr1	81246812	81246813	42.1053	94.1176	0.416848	52.0124
chr1	81261153	81261154	12.5	71.875	0.190457	59.375
chr1	81265142	81265143	0	66.6667	0.423152	66.6667
chr1	81307857	81307858	73.3333	3.7037	0.0405283	-69.6296
chr1	81308715	81308716	100	53.3333	0.411357	-46.6667
chr1	81350767	81350768	55.5556	0	0.258899	-55.5556
chr1	81383191	81383192	47.0588	96	0.282397	48.9412
chr1	81500272	81500273	90.4762	36.8421	0.327369	-53.6341
chr1	81587760	81587761	25	71.4286	0.142301	46.4286
chr1	81625376	81625377	38.4615	95.6522	0.256368	57.1906
chr1	81632200	81632201	0	58.3333	0.165683	58.3333
chr1	81742597	81742598	100	30.7692	0.318038	-69.2308
chr1	81746886	81746887	30.7692	88.2353	0.497489	57.4661
chr1	81746906	81746907	6.25	80	0.0641761	73.75
chr1	81746923	81746924	35.7143	96.4286	0.110652	60.7143
chr1	81753083	81753084	30.7692	93.3333	0.392322	62.5641
chr1	81846043	81846044	43.75	100	0.357163	56.25
chr1	81910657	81910658	10	83.3333	0.482336	73.3333
chr1	81919276	81919277	94.7368	44.4444	0.394671	-50.2924
chr1	81968713	81968714	29.4118	91.6667	0.47733	62.2549
chr1	82031457	82031458	27.7778	94.4444	0.15027	66.6667
chr1	82031899	82031900	42.8571	94.4444	0.339563	51.5873
chr1	82148628	82148629	50	100	0.403006	50
chr1	82229014	82229015	76.4706	5.26316	0.0773377	-71.2074
chr1	82237876	82237877	45.4545	4.16667	0.431069	-41.2879
chr1	82297643	82297644	22.7273	76.4706	0.416848	53.7433
chr1	82306631	82306632	33.3333	100	0.37951	66.6667
chr1	82352655	82352656	41.6667	94.7368	0.486026	53.0702
chr1	82353554	82353555	45	92.3077	0.332378	47.3077
chr1	82448551	82448552	35	91.3043	0.226977	56.3043
chr1	82449511	82449512	13.3333	70.5882	0.45273	57.2549
chr1	82506067	82506068	70.5882	16.6667	0.271281	-53.9216
chr1	82581656	82581657	9.52381	78.2609	0.045175	68.7371
chr1	82611547	82611548	10	85.7143	0.299808	75.7143
chr1	82665874	82665875	25	89.4737	0.289539	64.4737
chr1	82700567	82700568	50	100	0.476992	50
chr1	82706799	82706800	13.3333	73.6842	0.325895	60.3509
chr1	82862649	82862650	12.5	82.3529	0.0699082	69.8529
chr1	82880219	82880220	50	100	0.461182	50
chr1	82950329	82950330	38.8889	95.8333	0.139839	56.9444
chr1	82956477	82956478	57.1429	100	0.432955	42.8571
chr1	83047860	83047861	25	78.2609	0.337948	53.2609
chr1	83061112	83061113	69.2308	100	0.447984	30.7692
chr1	83200070	83200071	41.6667	94.7368	0.486026	53.0702
chr1	83209586	83209587	46.1538	100	0.48376	53.8462
chr1	83226700	83226701	30.4348	100	0.122928	69.5652
chr1	83298046	83298047	72	100	0.454507	28
chr1	83330968	83330969	36.3636	89.1892	0.387927	52.8256
chr1	83358579	83358580	42.1053	100	0.295233	57.8947
chr1	83362207	83362208	40	94.4444	0.298771	54.4444
chr1	83363586	83363587	8.33333	84.2105	0.153292	75.8772
chr1	83365860	83365861	0	44	0.245818	44
chr1	83366058	83366059	35.7143	95.2381	0.223029	59.5238
chr1	83381462	83381463	29.6296	81.4815	0.240181	51.8519
chr1	83391049	83391050	40	100	0.310597	60
chr1	83431186	83431187	88.2353	18.75	0.152324	-69.4853
chr1	83572605	83572606	100	37.931	0.0356607	-62.069
chr1	83608565	83608566	0	50	0.484286	50
chr1	83738422	83738423	60	100	0.47733	40
chr1	83834335	83834336	50	96	0.37951	46
chr1	83864499	83864500	13.0435	73.3333	0.258899	60.2899
chr1	83888679	83888680	5.55556	51.6129	0.431069	46.0573
chr1	83892766	83892767	15.9091	52.1739	0.262007	36.2648
chr1	83961815	83961816	35	90.9091	0.230318	55.9091
chr1	84121479	84121480	43.75	100	0.357163	56.25
chr1	84128432	84128433	10.5263	73.3333	0.245532	62.807
chr1	84128714	84128715	8.33333	76.9231	0.380645	68.5897
chr1	84139253	84139254	4.7619	72.7273	0.0475508	67.9654
chr1	84174265	84174266	5.88235	64.7059	0.352116	58.8235
chr1	84179582	84179583	15.7895	65.3846	0.486026	49.5951
chr1	84510326	84510327	33.3333	95.4545	0.0839636	62.1212
chr1	84771202	84771203	100	16.6667	0.0487408	-83.3333
chr1	84787664	84787665	75	15	0.152324	-60
chr1	84992999	84993000	20	92.3077	0.339623	72.3077
chr1	85145494	85145495	58.8235	100	0.212321	41.1765
chr1	85372729	85372730	75	5.55556	0.181581	-69.4444
chr1	85958131	85958132	50	96.5517	0.414001	46.5517
chr1	85992613	85992614	65	0	0.283293	-65
chr1	86000442	86000443	79.1667	29.1667	0.408896	-50
chr1	86071574	86071575	50	95	0.494317	45
chr1	86107558	86107559	25	90.9091	0.423152	65.9091
chr1	86108232	86108233	35	85.7143	0.423152	50.7143
chr1	86112232	86112233	39.1304	86.3636	0.476992	47.2332
chr1	86116283	86116284	52.381	96.4286	0.26033	44.0476
chr1	86179747	86179748	27.2727	87.8788	0.258899	60.6061
chr1	86319025	86319026	33.3333	88.4615	0.230032	55.1282
chr1	86319042	86319043	29.4118	80	0.450969	50.5882
chr1	86616160	86616161	20	66.6667	0.437538	46.6667
chr1	86616263	86616264	42.8571	95.8333	0.289256	52.9762
chr1	86618019	86618020	36	86.2069	0.213906	50.2069
chr1	86619910	86619911	28.5714	77.4194	0.222961	48.8479
chr1	86620380	86620381	35	90.9091	0.230318	55.9091
chr1	86631776	86631777	40	93.75	0.494317	53.75
chr1	86634811	86634812	29.4118	88	0.206493	58.5882
chr1	86667520	86667521	13.3333	80.9524	0.168744	67.619
chr1	86822187	86822188	0	71.4286	0.190457	71.4286
chr1	86822420	86822421	55	100	0.450969	45
chr1	86857284	86857285	20	85.7143	0.332667	65.7143
chr1	86878853	86878854	100	47.0588	0.423152	-52.9412
chr1	86889959	86889960	100	46.1538	0.190457	-53.8462
chr1	86984292	86984293	0	60	0.157974	60
chr1	87076634	87076635	0	38.4615	0.23773	38.4615
chr1	87457560	87457561	9.09091	82.3529	0.234418	73.262
chr1	87570173	87570174	39.2857	84.375	0.282887	45.0893
chr1	87867033	87867034	42.8571	0	0.301026	-42.8571
chr1	87898563	87898564	93.75	33.3333	0.325895	-60.4167
chr1	87979016	87979017	61.9048	100	0.431069	38.0952
chr1	88086218	88086219	6.25	80	0.110455	73.75
chr1	88095298	88095299	46.1538	100	0.438418	53.8462
chr1	88157254	88157255	25	83.3333	0.258899	58.3333
chr1	88173247	88173248	38.8889	90.9091	0.33363	52.0202
chr1	88240027	88240028	44.4444	96.4286	0.0825322	51.9841
chr1	88868164	88868165	32	88.2353	0.282972	56.2353
chr1	88944227	88944228	30.7692	79.1667	0.351075	48.3974
chr1	89027903	89027904	34.7826	88.2353	0.391849	53.4527
chr1	89061949	89061950	54.5455	100	0.414001	45.4545
chr1	89076382	89076383	43.75	94.7368	0.463142	50.9868
chr1	89097372	89097373	40	100	0.226977	60
chr1	89219738	89219739	33.3333	100	0.227457	66.6667
chr1	89221574	89221575	44.4444	100	0.419552	55.5556
chr1	89223544	89223545	47.3684	100	0.271281	52.6316
chr1	89229744	89229745	33.3333	84	0.486026	50.6667
chr1	89233903	89233904	30	93.75	0.416848	63.75
chr1	89235152	89235153	15.7895	70.8333	0.310597	55.0439
chr1	89235172	89235173	42.1053	95.4545	0.246424	53.3493
chr1	89242118	89242119	31.5789	88	0.252142	56.4211
chr1	89243060	89243061	50	100	0.294815	50
chr1	89244064	89244065	55	100	0.423152	45
chr1	89320062	89320063	33.3333	88.2353	0.451712	54.902
chr1	89321009	89321010	37.5	96	0.0658997	58.5
chr1	89334656	89334657	38.4615	100	0.175839	61.5385
chr1	89402144	89402145	55.5556	100	0.407049	44.4444
chr1	90056069	90056070	47.3684	95	0.416229	47.6316
chr1	90106465	90106466	100	43.75	0.379336	-56.25
chr1	90183742	90183743	18.1818	100	0.0974499	81.8182
chr1	90433657	90433658	52.6316	100	0.400122	47.3684
chr1	90574114	90574115	26.6667	92.3077	0.325895	65.641
chr1	90643231	90643232	26.087	80.9524	0.26033	54.8654
chr1	90876757	90876758	90.9091	21.4286	0.380645	-69.4805
chr1	90908548	90908549	39.1304	92.8571	0.122928	53.7267
chr1	90987960	90987961	100	56.5217	0.336033	-43.4783
chr1	91055740	91055741	46.1538	100	0.48376	53.8462
chr1	91169277	91169278	47.0588	95	0.487181	47.9412
chr1	91206866	91206867	53.3333	100	0.482336	46.6667
chr1	91531031	91531032	40	100	0.49601	60
chr1	91566657	91566658	87.5	20	0.391005	-67.5
chr1	91864433	91864434	69.2308	7.14286	0.423152	-62.0879
chr1	92255827	92255828	33.3333	90	0.24926	56.6667
chr1	92506847	92506848	29.4118	100	0.228483	70.5882
chr1	93450967	93450968	89.4737	30.7692	0.200645	-58.7045
chr1	93604138	93604139	59.0909	100	0.214042	40.9091
chr1	93857813	93857814	35.7143	100	0.492466	64.2857
chr1	93881513	93881514	100	47.0588	0.423152	-52.9412
chr1	94566961	94566962	48.2759	95	0.315661	46.7241
chr1	94942935	94942936	21.4286	80	0.423152	58.5714
chr1	95083882	95083883	100	54.5455	0.483482	-45.4545
chr1	95185238	95185239	52.9412	100	0.229277	47.0588
chr1	95242011	95242012	40	0	0.317304	-40
chr1	95268787	95268788	50	100	0.484286	50
chr1	95568009	95568010	61.2903	95	0.318095	33.7097
chr1	95602732	95602733	36.8421	86.3636	0.434161	49.5215
chr1	95604475	95604476	14.2857	80	0.332667	65.7143
chr1	95666473	95666474	50	96.2963	0.245818	46.2963
chr1	95898684	95898685	18.1818	78.2609	0.488158	60.0791
chr1	95951727	95951728	35.2941	100	0.0749589	64.7059
chr1	96211149	96211150	56.5217	95.8333	0.476123	39.3116
chr1	96308666	96308667	21.7391	71.4286	0.494795	49.6894
chr1	96311916	96311917	57.6923	100	0.251788	42.3077
chr1	96405118	96405119	47.8261	95	0.365337	47.1739
chr1	96409035	96409036	100	42.8571	0.48376	-57.1429
chr1	96458238	96458239	58.6207	96.2963	0.391849	37.6756
chr1	96478923	96478924	33.3333	85.7143	0.484286	52.381
chr1	96614821	96614822	31.5789	85	0.392246	53.4211
chr1	96780337	96780338	70	30.7692	0.45775	-39.2308
chr1	96821056	96821057	30	94.1176	0.379336	64.1176
chr1	96893261	96893262	21.7391	92.3077	0.137899	70.5686
chr1	96893416	96893417	38.0952	92.5926	0.151806	54.4974
chr1	96893463	96893464	48	100	0.262007	52
chr1	96907416	96907417	85.7143	27.7778	0.173014	-57.9365
chr1	97021919	97021920	63.1579	100	0.35512	36.8421
chr1	97031169	97031170	28.5714	100	0.122928	71.4286
chr1	97179167	97179168	16.6667	83.3333	0.209586	66.6667
chr1	97191238	97191239	40	90.4762	0.376443	50.4762
chr1	97192839	97192840	15.3846	84.2105	0.208935	68.8259
chr1	97254760	97254761	36.3636	100	0.37951	63.6364
chr1	97274121	97274122	0	75.8621	0.0306512	75.8621
chr1	97403643	97403644	70.5882	16.6667	0.494317	-53.9216
chr1	97438147	97438148	20	94.4444	0.0405283	74.4444
chr1	97512743	97512744	12.5	83.3333	0.257857	70.8333
chr1	97598842	97598843	30	100	0.182781	70
chr1	97708393	97708394	0	76.9231	0.104226	76.9231
chr1	97912660	97912661	50	100	0.317793	50
chr1	97944671	97944672	13.3333	86.3636	0.0847194	73.0303
chr1	97975028	97975029	38.8889	100	0.165683	61.1111
chr1	98005196	98005197	33.3333	86.3636	0.308208	53.0303
chr1	98050704	98050705	4.7619	50	0.37951	45.2381
chr1	98152791	98152792	27.7778	85	0.344451	57.2222
chr1	98156300	98156301	50	100	0.450969	50
chr1	98215630	98215631	61.7647	8.69565	0.142301	-53.0691
chr1	98224407	98224408	53.3333	100	0.37951	46.6667
chr1	98286138	98286139	37.5	100	0.117831	62.5
chr1	98340402	98340403	18.1818	90	0.482336	71.8182
chr1	98351984	98351985	30	80.7692	0.359282	50.7692
chr1	98407905	98407906	19.0476	82.3529	0.217195	63.3053
chr1	98483755	98483756	57.8947	100	0.380645	42.1053
chr1	98499796	98499797	37.037	86.3636	0.308724	49.3266
chr1	98507905	98507906	0	56.5217	0.338724	56.5217
chr1	98517404	98517405	9.09091	73.3333	0.462417	64.2424
chr1	98528560	98528561	0	75	0.258899	75
chr1	98549104	98549105	16.6667	64	0.41255	47.3333
chr1	98553547	98553548	10	81.8182	0.219003	71.8182
chr1	98553794	98553795	65.7895	97.5	0.226117	31.7105
chr1	98595076	98595077	11.5385	72.2222	0.139341	60.6838
chr1	98608620	98608621	35.7143	95.6522	0.182781	59.9379
chr1	98611286	98611287	10	76	0.312172	66
chr1	98624043	98624044	63.1579	100	0.35512	36.8421
chr1	98645772	98645773	58.3333	100	0.411401	41.6667
chr1	98695270	98695271	100	40	0.450969	-60
chr1	98902414	98902415	48.1481	95.4545	0.278739	47.3064
chr1	99023536	99023537	38.8889	95.8333	0.139839	56.9444
chr1	99087347	99087348	41.1765	90.9091	0.428875	49.7326
chr1	99154974	99154975	52.381	95.4545	0.450969	43.0736
chr1	99357312	99357313	56	100	0.380645	44
chr1	99358165	99358166	42.8571	93.75	0.45775	50.8929
chr1	99396047	99396048	35	88.2353	0.180419	53.2353
chr1	99414919	99414920	40	100	0.299432	60
chr1	99483814	99483815	50	93.75	0.33363	43.75
chr1	99689456	99689457	18.1818	90	0.482336	71.8182
chr1	99918286	99918287	42.8571	86.9565	0.439248	44.0994
chr1	99991619	99991620	25	100	0.258899	75
chr1	100018874	100018875	44.4444	95	0.37375	50.5556
chr1	100087127	100087128	25	92.8571	0.351776	67.8571
chr1	100138334	100138335	40	0	0.392322	-40
chr1	100589673	100589674	28.5714	91.6667	0.462417	63.0952
chr1	100593294	100593295	45	96	0.190457	51
chr1	100631303	100631304	48	92.8571	0.298533	44.8571
chr1	100667710	100667711	53.3333	97.2222	0.265268	43.8889
chr1	100676367	100676368	31.25	100	0.0891625	68.75
chr1	100687057	100687058	43.4783	91.3043	0.41215	47.8261
chr1	100745312	100745313	27.2727	90.9091	0.282243	63.6364
chr1	100785161	100785162	9.09091	90	0.258899	80.9091
chr1	100785855	100785856	26.6667	91.6667	0.427665	65
chr1	100818740	100818741	35.7143	100	0.492466	64.2857
chr1	101102837	101102838	20	87.5	0.391005	67.5
chr1	101118248	101118249	41.6667	91.1765	0.143418	49.5098
chr1	101130793	101130794	41.6667	100	0.165683	58.3333
chr1	101130807	101130808	36.3636	89.4737	0.383167	53.11
chr1	101159866	101159867	35.7143	100	0.186486	64.2857
chr1	101341661	101341662	20	93.75	0.110455	73.75
chr1	101437442	101437443	0	66.6667	0.262007	66.6667
chr1	101561977	101561978	50	93.1034	0.434844	43.1034
chr1	101570409	101570410	30.7692	100	0.289256	69.2308
chr1	101598157	101598158	20	100	0.219833	80
chr1	101699247	101699248	47.0588	95	0.487181	47.9412
chr1	101814974	101814975	44	90.3226	0.246424	46.3226
chr1	101815440	101815441	53.3333	100	0.448611	46.6667
chr1	101885634	101885635	25	83.3333	0.434523	58.3333
chr1	102126990	102126991	25	86.9565	0.191259	61.9565
chr1	102128685	102128686	50	95.6522	0.325895	45.6522
chr1	102141962	102141963	45	95.4545	0.276774	50.4545
chr1	102167597	102167598	53.8462	100	0.450969	46.1538
chr1	102173435	102173436	40	91.6667	0.258899	51.6667
chr1	102175406	102175407	30	100	0.258899	70
chr1	102183120	102183121	40	100	0.408896	60
chr1	102237163	102237164	13.3333	83.3333	0.282972	70
chr1	102260066	102260067	61.9048	100	0.187737	38.0952
chr1	102276876	102276877	36	95.6522	0.0713438	59.6522
chr1	102278041	102278042	40	100	0.0913179	60
chr1	102281832	102281833	50	96.7742	0.208935	46.7742
chr1	102328817	102328818	40.9091	87.8788	0.258899	46.9697
chr1	102337169	102337170	48.2759	91.3043	0.395826	43.0285
chr1	102399580	102399581	27.2727	100	0.165683	72.7273
chr1	102441855	102441856	100	46.1538	0.394671	-53.8462
chr1	102449260	102449261	41.6667	95	0.450969	53.3333
chr1	102449261	102449262	46.6667	96	0.32406	49.3333
chr1	102460283	102460284	17.3913	74.359	0.0813752	56.9677
chr1	102549815	102549816	65.5172	100	0.350488	34.4828
chr1	102565046	102565047	6.25	83.3333	0.122928	77.0833
chr1	102609190	102609191	35	90	0.351006	55
chr1	102693181	102693182	35.2941	94.7368	0.222961	59.4427
chr1	102699793	102699794	46.1538	96.1538	0.344536	50
chr1	102710930	102710931	30.7692	100	0.318038	69.2308
chr1	102742365	102742366	55.5556	100	0.373963	44.4444
chr1	102742785	102742786	20	92.3077	0.339623	72.3077
chr1	102786884	102786885	20	85	0.153045	65
chr1	102797179	102797180	32	100	0.0934191	68
chr1	102808360	102808361	38.0952	89.2857	0.21985	51.1905
chr1	102826119	102826120	44.4444	95.4545	0.341547	51.0101
chr1	102833099	102833100	50	100	0.476992	50
chr1	102868093	102868094	25	88.2353	0.262007	63.2353
chr1	102881882	102881883	20	79.1667	0.325895	59.1667
chr1	102887438	102887439	60	0	0.49601	-60
chr1	102908328	102908329	57.1429	100	0.351776	42.8571
chr1	102915267	102915268	0	80	0.337139	80
chr1	102919815	102919816	55.5556	8.69565	0.460001	-46.8599
chr1	102919816	102919817	76.9231	5.88235	0.154203	-71.0407
chr1	102936523	102936524	30.7692	90.9091	0.165683	60.1399
chr1	103026065	103026066	36	91.6667	0.139839	55.6667
chr1	103038164	103038165	14.2857	81.8182	0.414791	67.5325
chr1	103086966	103086967	18.75	80.9524	0.226117	62.2024
chr1	103129209	103129210	46.1538	100	0.438418	53.8462
chr1	103149326	103149327	46.4286	91.3043	0.372557	44.8758
chr1	103149431	103149432	60	96.2963	0.466591	36.2963
chr1	103153005	103153006	27.7778	82.6087	0.392246	54.8309
chr1	103174777	103174778	10	81.25	0.351776	71.25
chr1	103200180	103200181	33.3333	100	0.262007	66.6667
chr1	103204514	103204515	43.75	100	0.379336	56.25
chr1	103359315	103359316	36.8421	94.4444	0.262007	57.6023
chr1	103381895	103381896	41.6667	100	0.33155	58.3333
chr1	103410469	103410470	31.0345	85.1852	0.122834	54.1507
chr1	103598111	103598112	31.25	92.8571	0.353382	61.6071
chr1	103611456	103611457	26.6667	84	0.307116	57.3333
chr1	103807492	103807493	37.5	100	0.0708786	62.5
chr1	103807926	103807927	33.3333	91.4286	0.033308	58.0952
chr1	103807972	103807973	57.1429	94.1176	0.332773	36.9748
chr1	103807986	103807987	55.5556	93.5484	0.436213	37.9928
chr1	103843797	103843798	59.0909	100	0.489856	40.9091
chr1	103850137	103850138	26.087	82.3529	0.392246	56.266
chr1	103850782	103850783	28.5714	100	0.104226	71.4286
chr1	103857411	103857412	15.3846	78.9474	0.359724	63.5628
chr1	103864883	103864884	15.7895	87.5	0.100391	71.7105
chr1	103865133	103865134	27.2727	100	0.387927	72.7273
chr1	103870442	103870443	21.4286	86.9565	0.166719	65.528
chr1	103874045	103874046	27.7778	93.3333	0.226977	65.5556
chr1	103874405	103874406	10	84	0.153045	74
chr1	103988051	103988052	44.4444	100	0.155238	55.5556
chr1	103988432	103988433	33.3333	87.5	0.482336	54.1667
chr1	103988582	103988583	25	95.4545	0.109389	70.4545
chr1	104050709	104050710	27.2727	78.2609	0.379336	50.9881
chr1	104190439	104190440	42.8571	94.2857	0.103043	51.4286
chr1	104242747	104242748	31.5789	94.7368	0.166294	63.1579
chr1	104329682	104329683	31.5789	80.7692	0.462134	49.1903
chr1	104357083	104357084	30.7692	90	0.340437	59.2308
chr1	104365364	104365365	42.1053	100	0.209912	57.8947
chr1	104385457	104385458	31.25	91.6667	0.494317	60.4167
chr1	104403269	104403270	0	41.1765	0.450969	41.1765
chr1	104527661	104527662	42.3077	88.8889	0.287771	46.5812
chr1	104534887	104534888	45	100	0.329234	55
chr1	104565161	104565162	35	100	0.0341517	65
chr1	104565654	104565655	20	93.3333	0.258899	73.3333
chr1	104571145	104571146	33.3333	94.7368	0.215634	61.4035
chr1	104576769	104576770	21.7391	77.7778	0.194211	56.0386
chr1	104582613	104582614	9.09091	83.3333	0.325895	74.2424
chr1	104588305	104588306	15	94.4444	0.0208686	79.4444
chr1	104588458	104588459	21.0526	81.8182	0.497489	60.7656
chr1	104591404	104591405	33.3333	85.7143	0.424327	52.381
chr1	104597359	104597360	40	88.8889	0.433777	48.8889
chr1	104603111	104603112	45.8333	90	0.33695	44.1667
chr1	104687985	104687986	76.4706	18.75	0.450969	-57.7206
chr1	104712873	104712874	54.1667	100	0.259263	45.8333
chr1	104787002	104787003	20	100	0.337139	80
chr1	104831649	104831650	33.3333	92.8571	0.379336	59.5238
chr1	104851083	104851084	55	100	0.190457	45
chr1	104861097	104861098	32.1429	82.3529	0.476992	50.2101
chr1	104872421	104872422	20.8333	66.6667	0.388637	45.8333
chr1	104873241	104873242	0	53.3333	0.32494	53.3333
chr1	104874289	104874290	30	93.3333	0.461182	63.3333
chr1	104875680	104875681	33.3333	85.7143	0.40213	52.381
chr1	104875681	104875682	20	77.2727	0.370248	57.2727
chr1	104893356	104893357	37.037	85.7143	0.23773	48.6772
chr1	104906516	104906517	0	78.5714	0.045175	78.5714
chr1	104908748	104908749	52	96.875	0.139839	44.875
chr1	104916116	104916117	16.6667	81.25	0.457223	64.5833
chr1	104953562	104953563	93.75	42.1053	0.45549	-51.6447
chr1	104953563	104953564	100	33.3333	0.0699418	-66.6667
chr1	104958690	104958691	65	16	0.451712	-49
chr1	104995403	104995404	0	35.7143	0.396117	35.7143
chr1	105013643	105013644	47.619	100	0.247603	52.381
chr1	105066515	105066516	38.2353	95	0.104226	56.7647
chr1	105078352	105078353	24.1379	77.7778	0.332378	53.6398
chr1	105078393	105078394	39.1304	95.8333	0.100289	56.7029
chr1	105078486	105078487	18.75	81.25	0.394671	62.5
chr1	105098973	105098974	20	75	0.494317	55
chr1	105168682	105168683	36.8421	94.7368	0.262007	57.8947
chr1	105169303	105169304	60	100	0.275163	40
chr1	105213227	105213228	36.3636	73.6842	0.488802	37.3206
chr1	105222877	105222878	39.1304	88.4615	0.332402	49.3311
chr1	105294770	105294771	48.1481	95	0.394671	46.8519
chr1	105315475	105315476	38.8889	84.8485	0.423152	45.9596
chr1	105317924	105317925	25	76.7442	0.139839	51.7442
chr1	105352421	105352422	50	95.8333	0.408754	45.8333
chr1	105374621	105374622	29.1667	83.3333	0.261895	54.1667
chr1	105405691	105405692	33.3333	91.6667	0.157974	58.3333
chr1	105416322	105416323	10.5263	66.6667	0.325895	56.1404
chr1	105502569	105502570	40	100	0.49601	60
chr1	105534079	105534080	9.09091	60	0.351776	50.9091
chr1	105552017	105552018	43.75	95.4545	0.308727	51.7045
chr1	105603777	105603778	65.2174	100	0.423152	34.7826
chr1	105621290	105621291	45.4545	88.8889	0.455271	43.4343
chr1	105702715	105702716	52.9412	100	0.325895	47.0588
chr1	105783978	105783979	47.8261	92	0.406127	44.1739
chr1	105830348	105830349	16.6667	73.3333	0.455271	56.6667
chr1	105858958	105858959	25	90	0.258899	65
chr1	105862029	105862030	36.8421	100	0.11974	63.1579
chr1	105862173	105862174	30	88.2353	0.327369	58.2353
chr1	105921665	105921666	60.8696	100	0.494317	39.1304
chr1	105927327	105927328	50	100	0.387927	50
chr1	105927328	105927329	41.6667	100	0.298771	58.3333
chr1	105951182	105951183	14.2857	86.6667	0.188885	72.381
chr1	105955883	105955884	23.5294	82.3529	0.450969	58.8235
chr1	105959534	105959535	23.0769	85.7143	0.479495	62.6374
chr1	105963708	105963709	21.4286	88.8889	0.208935	67.4603
chr1	105980201	105980202	47.0588	95.4545	0.369343	48.3957
chr1	105982671	105982672	20	100	0.108603	80
chr1	105991913	105991914	16	65.625	0.262007	49.625
chr1	106002065	106002066	33.3333	84.6154	0.332378	51.2821
chr1	106050639	106050640	52.6316	100	0.400122	47.3684
chr1	106085608	106085609	20	95	0.0345855	75
chr1	106134245	106134246	16.6667	73.8095	0.128707	57.1429
chr1	106143554	106143555	16.6667	100	0.139341	83.3333
chr1	106173396	106173397	25.9259	80	0.401658	54.0741
chr1	106204902	106204903	31.25	100	0.139341	68.75
chr1	106229157	106229158	38.8889	90	0.457223	51.1111
chr1	106327094	106327095	60.8696	100	0.444048	39.1304
chr1	106336494	106336495	29.1667	85	0.236158	55.8333
chr1	106340716	106340717	67.8571	100	0.492466	32.1429
chr1	106342857	106342858	18.1818	92	0.0997335	73.8182
chr1	106349977	106349978	54.1667	100	0.379336	45.8333
chr1	106351644	106351645	38.0952	93.3333	0.100391	55.2381
chr1	106364765	106364766	52.381	100	0.462562	47.619
chr1	106369107	106369108	38.4615	100	0.219833	61.5385
chr1	106371008	106371009	17.6471	81.25	0.278761	63.6029
chr1	106376431	106376432	50	100	0.10015	50
chr1	106460771	106460772	31.25	88.4615	0.278761	57.2115
chr1	106514917	106514918	35.7143	100	0.124733	64.2857
chr1	106515977	106515978	90.9091	42.1053	0.472797	-48.8038
chr1	106583724	106583725	29.0323	69.2308	0.450969	40.1985
chr1	106595501	106595502	57.8947	100	0.380645	42.1053
chr1	106652749	106652750	33.3333	95	0.15189	61.6667
chr1	106714353	106714354	50	96	0.287975	46
chr1	106916254	106916255	26.6667	91.6667	0.122343	65
chr1	106916255	106916256	18.1818	90.9091	0.482336	72.7273
chr1	106919041	106919042	50	100	0.387927	50
chr1	106933921	106933922	50	100	0.416848	50
chr1	106941952	106941953	30	100	0.387927	70
chr1	107106862	107106863	60	97.2973	0.180419	37.2973
chr1	107175066	107175067	4.7619	58.8235	0.325895	54.0616
chr1	107612307	107612308	47.0588	93.3333	0.325895	46.2745
chr1	107764137	107764138	0	78.5714	0.0333427	78.5714
chr1	107832666	107832667	100	43.75	0.357163	-56.25
chr1	107985796	107985797	57.6923	94.1176	0.394671	36.4253
chr1	108064464	108064465	43.75	100	0.0699082	56.25
chr1	108150683	108150684	65	13.6364	0.40602	-51.3636
chr1	108161200	108161201	37.5	100	0.226977	62.5
chr1	108355279	108355280	100	38.4615	0.45775	-61.5385
chr1	108508463	108508464	43.75	100	0.175042	56.25
chr1	108555239	108555240	58.8235	100	0.417354	41.1765
chr1	110085718	110085719	78.5714	31.8182	0.43011	-46.7532
chr1	110725080	110725081	31.25	93.75	0.325895	62.5
chr1	110963149	110963150	45.4545	0	0.414001	-45.4545
chr1	111084740	111084741	56.25	100	0.298771	43.75
chr1	111090520	111090521	53.3333	100	0.351006	46.6667
chr1	111103081	111103082	44.4444	90.9091	0.357319	46.4646
chr1	111112279	111112280	26.6667	92.3077	0.325895	65.641
chr1	111143297	111143298	90.9091	44	0.355092	-46.9091
chr1	111265855	111265856	56.25	100	0.461182	43.75
chr1	111287030	111287031	40.7407	91.3043	0.239983	50.5636
chr1	111324085	111324086	45.4545	100	0.351776	54.5455
chr1	111436322	111436323	42.1053	94.7368	0.394671	52.6316
chr1	111682519	111682520	100	38.8889	0.408184	-61.1111
chr1	111824225	111824226	36.3636	94.1176	0.481826	57.754
chr1	111948829	111948830	13.3333	78.9474	0.262007	65.614
chr1	112033635	112033636	16.6667	80	0.479495	63.3333
chr1	112121315	112121316	46.6667	95.6522	0.379336	48.9855
chr1	112122009	112122010	44.4444	94.7368	0.394671	50.2924
chr1	112122036	112122037	29.4118	94.7368	0.137899	65.3251
chr1	112122317	112122318	37.5	95.2381	0.214865	57.7381
chr1	112122933	112122934	61.5385	100	0.332378	38.4615
chr1	112135280	112135281	30	100	0.258899	70
chr1	112163274	112163275	46.6667	95.8333	0.346641	49.1667
chr1	112168251	112168252	37.5	100	0.372209	62.5
chr1	112178235	112178236	15.3846	90.9091	0.325895	75.5245
chr1	112180000	112180001	9.52381	69.2308	0.308208	59.707
chr1	112180766	112180767	16	69.2308	0.206637	53.2308
chr1	112187522	112187523	27.2727	87.5	0.24926	60.2273
chr1	112188598	112188599	50	100	0.428875	50
chr1	112192570	112192571	50	91.4286	0.313294	41.4286
chr1	112193761	112193762	20	79.1667	0.208935	59.1667
chr1	112195920	112195921	0	54.5455	0.414001	54.5455
chr1	112210024	112210025	22.7273	70	0.461182	47.2727
chr1	112229902	112229903	36.8421	100	0.0405283	63.1579
chr1	112279208	112279209	33.3333	100	0.289256	66.6667
chr1	112283937	112283938	20	90.9091	0.482336	70.9091
chr1	112859523	112859524	65	100	0.438418	35
chr1	113072190	113072191	72.7273	0	0.387927	-72.7273
chr1	113335222	113335223	14.2857	76.9231	0.479495	62.6374
chr1	113415376	113415377	41.6667	100	0.45775	58.3333
chr1	114203877	114203878	17.6471	84.6154	0.319615	66.9683
chr1	114219945	114219946	16.6667	82.3529	0.338601	65.6863
chr1	114322719	114322720	95.2381	22.7273	0.0272249	-72.5108
chr1	114325905	114325906	17.8571	64	0.356598	46.1429
chr1	114833308	114833309	100	30	0.336822	-70
chr1	114852566	114852567	41.1765	88	0.499501	46.8235
chr1	114980230	114980231	35.7143	100	0.315661	64.2857
chr1	114992005	114992006	18.75	76.1905	0.359724	57.4405
chr1	115024152	115024153	20	83.3333	0.479495	63.3333
chr1	115228519	115228520	68	97.3684	0.478899	29.3684
chr1	115234915	115234916	42.3077	3.57143	0.344889	-38.7363
chr1	115237723	115237724	33.3333	91.3043	0.196466	57.971
chr1	115374197	115374198	62.5	100	0.450969	37.5
chr1	115383232	115383233	60	96.9697	0.296331	36.9697
chr1	115488457	115488458	50	93.3333	0.440451	43.3333
chr1	115488490	115488491	50	95.8333	0.408754	45.8333
chr1	115488648	115488649	15.3846	88.2353	0.167565	72.8507
chr1	115578342	115578343	18.1818	90.9091	0.482336	72.7273
chr1	115581278	115581279	32	82.3529	0.180419	50.3529
chr1	115698299	115698300	25	94.1176	0.132813	69.1176
chr1	115698300	115698301	21.0526	100	0.0563591	78.9474
chr1	115701255	115701256	6.66667	83.3333	0.144101	76.6667
chr1	115900479	115900480	14.2857	69.697	0.37951	55.4113
chr1	115901311	115901312	0	64.2857	0.492466	64.2857
chr1	115939416	115939417	9.09091	75	0.423152	65.9091
chr1	115986515	115986516	92.8571	23.5294	0.202219	-69.3277
chr1	116466044	116466045	35.7143	93.75	0.426209	58.0357
chr1	116490160	116490161	88.2353	29.4118	0.417354	-58.8235
chr1	117263428	117263429	27.7778	100	0.0265988	72.2222
chr1	118273175	118273176	100	40.9091	0.45775	-59.0909
chr1	118311773	118311774	100	41.6667	0.298771	-58.3333
chr1	118323644	118323645	0	40.7407	0.293547	40.7407
chr1	118330722	118330723	0	50	0.258899	50
chr1	118366860	118366861	15.3846	78.5714	0.479495	63.1868
chr1	118373838	118373839	14.2857	81.8182	0.414791	67.5325
chr1	118479068	118479069	25	87.5	0.37951	62.5
chr1	118538909	118538910	17.6471	84.6154	0.319615	66.9683
chr1	118539208	118539209	13.3333	76.4706	0.295233	63.1373
chr1	118611549	118611550	39.2857	94.4444	0.197102	55.1587
chr1	118678316	118678317	50	100	0.254719	50
chr1	118693046	118693047	60	100	0.47733	40
chr1	118699625	118699626	33.3333	88.2353	0.375584	54.902
chr1	118731405	118731406	15.3846	76.1905	0.394671	60.8059
chr1	118732305	118732306	46.1538	100	0.48376	53.8462
chr1	118756009	118756010	52.9412	100	0.253918	47.0588
chr1	118797511	118797512	36.8421	84	0.480277	47.1579
chr1	118822257	118822258	21.4286	84.6154	0.479495	63.1868
chr1	118822785	118822786	43.4783	90	0.461182	46.5217
chr1	118867075	118867076	5.88235	62.5	0.352116	56.6176
chr1	119095929	119095930	19.0476	76.9231	0.428875	57.8755
chr1	119108976	119108977	64.7059	100	0.450969	35.2941
chr1	119307919	119307920	100	43.75	0.175042	-56.25
chr1	119378993	119378994	47.0588	100	0.390767	52.9412
chr1	119395260	119395261	20	100	0.219833	80
chr1	119403720	119403721	45.4545	100	0.366242	54.5455
chr1	119530566	119530567	28.5714	81.8182	0.33155	53.2468
chr1	119624655	119624656	90	15.3846	0.325895	-74.6154
chr1	119650581	119650582	61.9048	14.7059	0.352116	-47.1989
chr1	119876984	119876985	42.8571	92.5926	0.234418	49.7354
chr1	120102504	120102505	22.2222	88	0.0857583	65.7778
chr1	120369436	120369437	100	35.7143	0.492466	-64.2857
chr1	121400467	121400468	17.4603	44.8276	0.444048	27.3673
chr1	121400872	121400873	17.8571	39.1753	0.481826	21.3181
chr1	121465626	121465627	0	85.7143	0.0539778	85.7143
chr1	121584962	121584963	43.75	94.4444	0.486026	50.6944
chr1	122552016	122552017	0	29.6296	0.385231	29.6296
chr1	124283524	124283525	3.84615	38.2353	0.476992	34.3891
chr1	124854460	124854461	52.3077	80	0.377185	27.6923
chr1	125068547	125068548	36.1111	80.9524	0.49842	44.8413
chr1	125069844	125069845	14.2857	73.0769	0.154203	58.7912
chr1	125081445	125081446	7.36842	25.8065	0.339623	18.438
chr1	125084123	125084124	64.8649	23.5294	0.342709	-41.3355
chr1	125137390	125137391	0	36	0.482336	36
chr1	125147560	125147561	4.7619	55	0.298281	50.2381
chr1	125158359	125158360	7.14286	60.8696	0.45775	53.7267
chr1	125161193	125161194	65.2174	8.33333	0.131623	-56.8841
chr1	125163796	125163797	31.9149	71.1538	0.175042	39.239
chr1	125164030	125164031	28.3019	62	0.345128	33.6981
chr1	125166099	125166100	30.4348	80.9524	0.387927	50.5176
chr1	125167308	125167309	13.8614	33	0.450743	19.1386
chr1	125170414	125170415	19.4444	47.541	0.347972	28.0965
chr1	125170955	125170956	17.4603	57.6923	0.0699111	40.232
chr1	125173820	125173821	5.26316	27.5362	0.375736	22.2731
chr1	125177145	125177146	24.5614	58.4615	0.219833	33.9001
chr1	125178375	125178376	13.913	35.1852	0.24085	21.2721
chr1	125181398	125181399	23.5294	61.5385	0.482336	38.009
chr1	125184566	125184567	10.8696	40.3846	0.408896	29.5151
chr1	143186501	143186502	12.9032	39.7436	0.145387	26.8404
chr1	143188301	143188302	23.2558	65.3846	0.359724	42.1288
chr1	143191224	143191225	3.65854	22.0339	0.377688	18.3754
chr1	143192135	143192136	6.15385	36.3636	0.157974	30.2098
chr1	143192770	143192771	32.0388	54.1284	0.433777	22.0896
chr1	143193483	143193484	7.35294	30.1887	0.428875	22.8357
chr1	143195489	143195490	0	14.4444	0.24926	14.4444
chr1	143197673	143197674	14.0351	40.2985	0.423152	26.2634
chr1	143198602	143198603	27.4725	57.8125	0.220059	30.34
chr1	143201141	143201142	16.2162	41.25	0.219833	25.0338
chr1	143207057	143207058	25.2101	48.6239	0.255975	23.4138
chr1	143211395	143211396	10.5882	42.8571	0.100391	32.2689
chr1	143211486	143211487	4.05405	26.4706	0.4239	22.4165
chr1	143214625	143214626	25	56.8182	0.479495	31.8182
chr1	143215896	143215897	30.3571	65.625	0.179639	35.2679
chr1	143218647	143218648	6.41026	30.4348	0.315661	24.0245
chr1	143219484	143219485	24.4681	46.6667	0.491106	22.1986
chr1	143219926	143219927	10.1449	44.2308	0.103043	34.0858
chr1	143222396	143222397	5.04202	24.2718	0.132949	19.2298
chr1	143223739	143223740	17.0455	38.75	0.482336	21.7045
chr1	143225330	143225331	22.4719	51.1111	0.15805	28.6392
chr1	143225950	143225951	21.6216	58.1818	0.323211	36.5602
chr1	143226061	143226062	38	69.6429	0.459614	31.6429
chr1	143227267	143227268	12.1951	50	0.368739	37.8049
chr1	143232389	143232390	13.6364	39.4366	0.180419	25.8003
chr1	143232471	143232472	8.10811	43.3333	0.408896	35.2252
chr1	143233683	143233684	38	70.7317	0.23773	32.7317
chr1	143234054	143234055	9.09091	32.5	0.452628	23.4091
chr1	143234237	143234238	38.5417	60.1626	0.466013	21.6209
chr1	143234247	143234248	11.828	34.4262	0.173014	22.5983
chr1	143234296	143234297	4.12371	22.807	0.165683	18.6833
chr1	143234985	143234986	0	36.3636	0.085434	36.3636
chr1	143236827	143236828	27.1186	56.6038	0.494317	29.4851
chr1	143237143	143237144	16.9811	46.0526	0.327761	29.0715
chr1	143237880	143237881	9.61538	47.0588	0.477644	37.4434
chr1	143237944	143237945	9.90991	27.8846	0.355205	17.9747
chr1	143240170	143240171	3.125	18.1818	0.462417	15.0568
chr1	143240759	143240760	23.4783	51.3158	0.160313	27.8375
chr1	143241163	143241164	14.2857	44	0.32487	29.7143
chr1	143241535	143241536	7.14286	37.1429	0.459564	30
chr1	143244261	143244262	5.45455	29.7872	0.413045	24.3327
chr1	143244528	143244529	19.0476	46.1538	0.130491	27.1062
chr1	143248857	143248858	8.62069	31.3559	0.0773377	22.7352
chr1	143251995	143251996	0	12.5	0.486026	12.5
chr1	143252690	143252691	31.7308	54.0816	0.461182	22.3509
chr1	143252875	143252876	25.2174	48.2759	0.384357	23.0585
chr1	143253271	143253272	5.12821	22.973	0.477118	17.8448
chr1	143253370	143253371	5.88235	31.3253	0.0842993	25.4429
chr1	143253541	143253542	39.5833	78.5714	0.461182	38.9881
chr1	143253736	143253737	15.1515	43.1818	0.466666	28.0303
chr1	143254237	143254238	0	22.9167	0.49601	22.9167
chr1	143257911	143257912	16	40.1961	0.194211	24.1961
chr1	143265841	143265842	21.0526	55.102	0.299484	34.0494
chr1	143265984	143265985	20	63.1579	0.299986	43.1579
chr1	143266984	143266985	8.06452	38.8889	0.264998	30.8244
chr1	143271022	143271023	33.6449	57.8947	0.441155	24.2499
chr1	143272400	143272401	0	53.8462	0.438418	53.8462
chr1	143275194	143275195	6.89655	44.4444	0.45791	37.5479
chr1	143275505	143275506	2.5974	21.7949	0.258899	19.1975
chr1	143275521	143275522	6.32911	25.6098	0.392246	19.2806
chr1	143314076	143314077	15.625	64.1026	0.111828	48.4776
chr1	144140205	144140206	35.3982	61.9469	0.165683	26.5487
chr1	145572490	145572491	25	84.2105	0.325895	59.2105
chr1	145575150	145575151	38.4615	100	0.45775	61.5385
chr1	145576220	145576221	21.4286	80.9524	0.414001	59.5238
chr1	145785536	145785537	100	38.4615	0.45775	-61.5385
chr1	145931179	145931180	82.3529	18.1818	0.444048	-64.1711
chr1	147002590	147002591	18.1818	90	0.482336	71.8182
chr1	147134929	147134930	18.1818	90	0.482336	71.8182
chr1	147179874	147179875	50	100	0.462417	50
chr1	147205286	147205287	29.4118	91.6667	0.47733	62.2549
chr1	147295372	147295373	38.4615	100	0.45775	61.5385
chr1	147466892	147466893	0	80	0.186616	80
chr1	147554411	147554412	100	26.9231	0.109107	-73.0769
chr1	147890029	147890030	47.0588	100	0.212689	52.9412
chr1	148062409	148062410	100	40	0.395826	-60
chr1	149776761	149776762	38.4615	94.1176	0.451712	55.6561
chr1	150049380	150049381	7.69231	86.6667	0.139341	78.9744
chr1	150520602	150520603	25	81.25	0.494317	56.25
chr1	151270064	151270065	92.3077	20	0.339623	-72.3077
chr1	151509839	151509840	75	0	0.289539	-75
chr1	151869369	151869370	40	100	0.139839	60
chr1	152235820	152235821	21.7391	75	0.337948	53.2609
chr1	152249715	152249716	0	58.3333	0.45775	58.3333
chr1	152262031	152262032	5.26316	62.5	0.31059	57.2368
chr1	152264256	152264257	4	50	0.37951	46
chr1	152264262	152264263	11.5385	64.7059	0.312051	53.1674
chr1	152283388	152283389	4.7619	60	0.282243	55.2381
chr1	152285766	152285767	0	58.3333	0.411401	58.3333
chr1	152291581	152291582	20	65.625	0.473553	45.625
chr1	152898576	152898577	50	100	0.33695	50
chr1	153016488	153016489	56.5217	94.7368	0.295636	38.2151
chr1	153016522	153016523	40.9091	94.2857	0.0744175	53.3766
chr1	153106086	153106087	23.5294	81.25	0.450969	57.7206
chr1	153107198	153107199	36.3636	82.1429	0.423152	45.7792
chr1	153129629	153129630	25	88.8889	0.249606	63.8889
chr1	153886243	153886244	30.7692	94.4444	0.245818	63.6752
chr1	153886244	153886245	30.7692	92.8571	0.423152	62.0879
chr1	154018470	154018471	47.619	95.2381	0.429124	47.619
chr1	154071217	154071218	22.2222	100	0.0120095	77.7778
chr1	154247241	154247242	37.5	94.1176	0.352116	56.6176
chr1	154690944	154690945	46.1538	100	0.48376	53.8462
chr1	156255158	156255159	27.2727	100	0.387927	72.7273
chr1	156260753	156260754	25	88.8889	0.414001	63.8889
chr1	157241874	157241875	93.75	25	0.23773	-68.75
chr1	157347260	157347261	21.4286	82.3529	0.395731	60.9244
chr1	157351618	157351619	28.5714	92.3077	0.262007	63.7363
chr1	157366100	157366101	75	13.3333	0.484286	-61.6667
chr1	157533090	157533091	47.619	95.2381	0.429124	47.619
chr1	157533152	157533153	44.4444	95.2381	0.351776	50.7937
chr1	157583227	157583228	87.5	16.6667	0.257857	-70.8333
chr1	157628382	157628383	18.1818	79.1667	0.146761	60.9848
chr1	157634926	157634927	41.6667	89.4737	0.451712	47.807
chr1	157637023	157637024	31.25	100	0.139341	68.75
chr1	157667140	157667141	71.875	13.6364	0.0982577	-58.2386
chr1	157750934	157750935	46.1538	100	0.48376	53.8462
chr1	157792977	157792978	24	83.3333	0.199559	59.3333
chr1	157896209	157896210	40	100	0.226977	60
chr1	158100629	158100630	23.0769	92.8571	0.258899	69.7802
chr1	158231735	158231736	16.6667	76.1905	0.25864	59.5238
chr1	158306786	158306787	25	86.6667	0.37951	61.6667
chr1	158312401	158312402	16.6667	86.6667	0.282972	70
chr1	158313276	158313277	5.55556	78.5714	0.100391	73.0159
chr1	158325475	158325476	47.619	94.4444	0.482336	46.8254
chr1	158332950	158332951	18.1818	86.6667	0.379336	68.4848
chr1	158378581	158378582	66.6667	100	0.463142	33.3333
chr1	158381525	158381526	50	100	0.197787	50
chr1	158381810	158381811	59.375	100	0.462417	40.625
chr1	158498694	158498695	9.09091	92.3077	0.153292	83.2168
chr1	158498835	158498836	31.25	88.4615	0.278761	57.2115
chr1	158500957	158500958	35.7143	100	0.186486	64.2857
chr1	158529827	158529828	42.1053	95.4545	0.246424	53.3493
chr1	158551601	158551602	27.2727	86.9565	0.139341	59.6838
chr1	158589798	158589799	43.75	100	0.357163	56.25
chr1	158600083	158600084	60	100	0.154687	40
chr1	158669322	158669323	50	100	0.35512	50
chr1	158686601	158686602	41.6667	90	0.425835	48.3333
chr1	158708304	158708305	92.3077	29.4118	0.351776	-62.8959
chr1	158742039	158742040	4.7619	52.1739	0.336822	47.412
chr1	158764770	158764771	23.5294	91.6667	0.295137	68.1373
chr1	158797420	158797421	35.7143	93.75	0.426209	58.0357
chr1	158799718	158799719	47.0588	100	0.390767	52.9412
chr1	158826441	158826442	45.8333	91.6667	0.423152	45.8333
chr1	158905618	158905619	47.8261	100	0.352397	52.1739
chr1	158967589	158967590	41.6667	100	0.411401	58.3333
chr1	158991076	158991077	56.25	100	0.395731	43.75
chr1	159280241	159280242	60	100	0.394671	40
chr1	159317536	159317537	50	100	0.387927	50
chr1	159367267	159367268	50	96.2963	0.245818	46.2963
chr1	159369730	159369731	35.1351	88	0.131623	52.8649
chr1	159381046	159381047	21.0526	71.4286	0.484286	50.3759
chr1	159403356	159403357	21.0526	81.8182	0.497489	60.7656
chr1	159403953	159403954	18.5185	68.4211	0.375736	49.9025
chr1	159408803	159408804	23.8095	84.6154	0.394671	60.8059
chr1	159409225	159409226	31.25	88.2353	0.417354	56.9853
chr1	159409349	159409350	35	84	0.451712	49
chr1	159431124	159431125	22.2222	92.3077	0.199111	70.0855
chr1	159569770	159569771	20	90.9091	0.0822392	70.9091
chr1	159573915	159573916	18.1818	90.9091	0.482336	72.7273
chr1	159595406	159595407	25	93.3333	0.346956	68.3333
chr1	159632723	159632724	85.7143	33.3333	0.40213	-52.381
chr1	159665230	159665231	90	18.1818	0.482336	-71.8182
chr1	159690400	159690401	10.5263	69.2308	0.200645	58.7045
chr1	159711077	159711078	9.09091	85.7143	0.217195	76.6234
chr1	159729290	159729291	8.33333	76.4706	0.0658997	68.1373
chr1	159733329	159733330	36	84.2105	0.492466	48.2105
chr1	159772166	159772167	100	30.7692	0.084521	-69.2308
chr1	159867433	159867434	0	70	0.387927	70
chr1	159993250	159993251	70	7.14286	0.262007	-62.8571
chr1	160013518	160013519	29.4118	94.1176	0.222608	64.7059
chr1	160013859	160013860	38.8889	94.7368	0.262007	55.848
chr1	160026275	160026276	58.3333	0	0.172442	-58.3333
chr1	160463683	160463684	19.0476	70.3704	0.304829	51.3228
chr1	160495059	160495060	11.1111	83.3333	0.173268	72.2222
chr1	160596381	160596382	30.7692	94.7368	0.219003	63.9676
chr1	160697314	160697315	17.8571	68.1818	0.289256	50.3247
chr1	160697322	160697323	14.8148	68.1818	0.24063	53.367
chr1	160809704	160809705	85.7143	25	0.368147	-60.7143
chr1	160958480	160958481	100	43.75	0.413045	-56.25
chr1	161028363	161028364	33.3333	94.7368	0.295137	61.4035
chr1	161276874	161276875	57.8947	0	0.423268	-57.8947
chr1	161444928	161444929	64.5833	20	0.105181	-44.5833
chr1	161444937	161444938	66	22.7273	0.10229	-43.2727
chr1	161444943	161444944	71.1538	31.8182	0.208935	-39.3357
chr1	161444957	161444958	72.7273	30.2326	0.109752	-42.4947
chr1	161444991	161444992	60	20	0.423152	-40
chr1	161744195	161744196	75	17.8571	0.250399	-57.1429
chr1	161980083	161980084	42.8571	91.6667	0.481826	48.8095
chr1	162065741	162065742	36.3636	100	0.37951	63.6364
chr1	162275167	162275168	21.0526	100	0.0061716	78.9474
chr1	162412820	162412821	28.5714	84.2105	0.308208	55.6391
chr1	162559640	162559641	37.5	86.9565	0.493299	49.4565
chr1	162567601	162567602	0	78.5714	0.0288734	78.5714
chr1	162576001	162576002	4	81.8182	0.0503362	77.8182
chr1	162600583	162600584	0	76.9231	0.0641761	76.9231
chr1	162839948	162839949	30	100	0.387927	70
chr1	162843253	162843254	35.7143	93.75	0.426209	58.0357
chr1	162846015	162846016	11.7647	93.75	0.0341517	81.9853
chr1	162971528	162971529	85	30	0.392246	-55
chr1	162992118	162992119	100	50	0.308208	-50
chr1	163059630	163059631	86.6667	29.4118	0.45273	-57.2549
chr1	163145326	163145327	38.4615	100	0.155238	61.5385
chr1	163407665	163407666	54.5455	0	0.479351	-54.5455
chr1	163589567	163589568	53.8462	100	0.450969	46.1538
chr1	163597226	163597227	10	80	0.278761	70
chr1	163615065	163615066	23.8095	77.7778	0.414001	53.9683
chr1	163784904	163784905	21.0526	90.4762	0.0744175	69.4236
chr1	163846680	163846681	66.6667	0	0.423152	-66.6667
chr1	163889317	163889318	91.6667	0	0.0641761	-91.6667
chr1	163896786	163896787	61.1111	0	0.0356607	-61.1111
chr1	163922239	163922240	100	22.2222	0.000497848	-77.7778
chr1	163964404	163964405	90.4762	33.3333	0.301026	-57.1429
chr1	163976111	163976112	31.8182	83.3333	0.450969	51.5152
chr1	164038398	164038399	48	91.6667	0.222961	43.6667
chr1	164085387	164085388	36.3636	96.2963	0.206493	59.9327
chr1	164215175	164215176	26.6667	80.9524	0.482336	54.2857
chr1	164221045	164221046	36.3636	100	0.37951	63.6364
chr1	164280668	164280669	31.8182	100	0.129323	68.1818
chr1	164419490	164419491	42.8571	95	0.408896	52.1429
chr1	164419509	164419510	43.75	100	0.154687	56.25
chr1	164597164	164597165	27.2727	100	0.190457	72.7273
chr1	164761428	164761429	28.5714	100	0.308208	71.4286
chr1	165037157	165037158	7.14286	70	0.262007	62.8571
chr1	165073052	165073053	25	87.5	0.444048	62.5
chr1	165083976	165083977	33.3333	86.3636	0.375736	53.0303
chr1	165086418	165086419	23.5294	84.6154	0.158528	61.086
chr1	165096471	165096472	0	52.381	0.472561	52.381
chr1	165106469	165106470	18.75	100	0.165683	81.25
chr1	165109902	165109903	56.25	100	0.375736	43.75
chr1	165190027	165190028	38.4615	100	0.486026	61.5385
chr1	165444612	165444613	38.4615	0	0.394671	-38.4615
chr1	165634719	165634720	91.6667	10	0.245286	-81.6667
chr1	165694559	165694560	23.5294	85.7143	0.37951	62.1849
chr1	165970350	165970351	7.69231	75	0.380645	67.3077
chr1	165977803	165977804	16.6667	78.9474	0.391849	62.2807
chr1	166020383	166020384	20	84.6154	0.479495	64.6154
chr1	166022694	166022695	57.1429	100	0.481445	42.8571
chr1	166177944	166177945	83.3333	20.8333	0.169478	-62.5
chr1	166408713	166408714	46.1538	85.7143	0.465381	39.5604
chr1	166416086	166416087	58.3333	100	0.325895	41.6667
chr1	166473715	166473716	62.5	0	0.246424	-62.5
chr1	166487729	166487730	58.3333	100	0.498177	41.6667
chr1	166515011	166515012	100	50	0.427665	-50
chr1	166537097	166537098	73.3333	9.09091	0.462417	-64.2424
chr1	166664018	166664019	51.8519	94.1176	0.212689	42.2658
chr1	166672193	166672194	27.2727	90.9091	0.105181	63.6364
chr1	166680679	166680680	60.8696	100	0.465763	39.1304
chr1	166684212	166684213	17.3913	65	0.494317	47.6087
chr1	166855323	166855324	41.1765	90.4762	0.462417	49.2997
chr1	167022825	167022826	25	100	0.258899	75
chr1	167073965	167073966	18.1818	81.25	0.484286	63.0682
chr1	167623295	167623296	88.8889	28.5714	0.352116	-60.3175
chr1	168155960	168155961	33.3333	92.5926	0.242871	59.2593
chr1	168546441	168546442	42.1053	91.6667	0.332402	49.5614
chr1	168586781	168586782	35.7143	100	0.492466	64.2857
chr1	168630108	168630109	35.7143	93.75	0.426209	58.0357
chr1	168671553	168671554	59.0909	0	0.326919	-59.0909
chr1	168765218	168765219	100	25	0.289539	-75
chr1	168909272	168909273	28.5714	91.3043	0.186616	62.7329
chr1	168909299	168909300	28.5714	90.4762	0.231812	61.9048
chr1	168909322	168909323	35.7143	100	0.161573	64.2857
chr1	169401883	169401884	62.963	100	0.342781	37.037
chr1	169611224	169611225	90.9091	23.0769	0.423152	-67.8322
chr1	169716431	169716432	9.09091	85.7143	0.116418	76.6234
chr1	169956208	169956209	66.6667	100	0.426846	33.3333
chr1	170244853	170244854	20	79.1667	0.325895	59.1667
chr1	170370522	170370523	14.2857	78.9474	0.262007	64.6617
chr1	170613355	170613356	56.6667	95.8333	0.423152	39.1667
chr1	170841303	170841304	17.6471	82.3529	0.278761	64.7059
chr1	170841518	170841519	52.381	96.1538	0.382057	43.7729
chr1	170891523	170891524	25	92.3077	0.380645	67.3077
chr1	170943166	170943167	62.5	100	0.450969	37.5
chr1	170954810	170954811	63.6364	100	0.444048	36.3636
chr1	171091540	171091541	17.3913	65	0.494317	47.6087
chr1	171094651	171094652	89.4737	35.2941	0.423152	-54.1796
chr1	171327196	171327197	50	100	0.190457	50
chr1	171733723	171733724	94.1176	40	0.460001	-54.1176
chr1	171908727	171908728	100	62.5	0.49601	-37.5
chr1	172376254	172376255	16.6667	88.2353	0.245818	71.5686
chr1	172461456	172461457	100	46.6667	0.217195	-53.3333
chr1	172463840	172463841	100	33.3333	0.461182	-66.6667
chr1	172656947	172656948	8.33333	88.2353	0.0929381	79.902
chr1	172808007	172808008	46.1538	92.3077	0.326158	46.1538
chr1	172855166	172855167	52.9412	100	0.325895	47.0588
chr1	173045690	173045691	46.6667	96.2963	0.275268	49.6296
chr1	173073857	173073858	58.8235	100	0.390701	41.1765
chr1	173098664	173098665	41.6667	100	0.411401	58.3333
chr1	173137426	173137427	88.4615	46.4286	0.429744	-42.033
chr1	173314387	173314388	50	92	0.387927	42
chr1	173563665	173563666	83.3333	12.5	0.257857	-70.8333
chr1	173569158	173569159	100	8.69565	0.0137492	-91.3043
chr1	173589095	173589096	81.25	16.6667	0.457223	-64.5833
chr1	173901225	173901226	21.4286	92.3077	0.258899	70.8791
chr1	174063084	174063085	10	90.9091	0.258899	80.9091
chr1	174230436	174230437	55.5556	100	0.373963	44.4444
chr1	174456743	174456744	69.5652	100	0.41255	30.4348
chr1	174842038	174842039	44.4444	0	0.400122	-44.4444
chr1	174899190	174899191	100	66.6667	0.423152	-33.3333
chr1	175230743	175230744	33.3333	92.8571	0.461182	59.5238
chr1	175236609	175236610	21.0526	83.3333	0.391849	62.2807
chr1	175237786	175237787	29.4118	90.4762	0.190457	61.0644
chr1	175432559	175432560	71.4286	100	0.431069	28.5714
chr1	175435447	175435448	33.3333	88.8889	0.451712	55.5556
chr1	175523486	175523487	6.25	61.1111	0.395731	54.8611
chr1	175561001	175561002	9.09091	69.2308	0.278761	60.1399
chr1	175744111	175744112	93.3333	35.7143	0.461182	-57.619
chr1	175839113	175839114	40.7407	91.3043	0.239983	50.5636
chr1	175907006	175907007	9.09091	100	0.104226	90.9091
chr1	176546642	176546643	54.5455	0	0.135302	-54.5455
chr1	176567675	176567676	57.1429	100	0.481445	42.8571
chr1	176653925	176653926	58.0645	100	0.140307	41.9355
chr1	177082109	177082110	5.88235	57.8947	0.416848	52.0124
chr1	177116397	177116398	62.5	100	0.450969	37.5
chr1	177134683	177134684	20	86.6667	0.332667	66.6667
chr1	177154403	177154404	100	37.5	0.246424	-62.5
chr1	177203480	177203481	30	90.9091	0.144101	60.9091
chr1	177238662	177238663	90	33.3333	0.368739	-56.6667
chr1	177262927	177262928	75	12.5	0.178617	-62.5
chr1	177379505	177379506	40	100	0.336593	60
chr1	177451925	177451926	5.88235	64.2857	0.414001	58.4034
chr1	177511134	177511135	31.8182	83.3333	0.350279	51.5152
chr1	177547548	177547549	47.3684	93.1034	0.315661	45.735
chr1	177548029	177548030	54.5455	100	0.357163	45.4545
chr1	177550462	177550463	13.6364	76.1905	0.122562	62.5541
chr1	177738650	177738651	26.6667	94.4444	0.175898	67.7778
chr1	177758153	177758154	56.5217	4.54545	0.221112	-51.9763
chr1	177758307	177758308	46.875	100	0.220179	53.125
chr1	177767125	177767126	52.6316	96.1538	0.351776	43.5223
chr1	177833524	177833525	33.3333	93.75	0.325895	60.4167
chr1	177848531	177848532	83.3333	18.75	0.457223	-64.5833
chr1	177872789	177872790	41.1765	95.2381	0.325895	54.0616
chr1	177898442	177898443	16.6667	90	0.482336	73.3333
chr1	177931159	177931160	43.75	94.7368	0.463142	50.9868
chr1	177980550	177980551	100	35.2941	0.165683	-64.7059
chr1	178005013	178005014	25	88.2353	0.416848	63.2353
chr1	178180100	178180101	20	83.3333	0.479495	63.3333
chr1	178703711	178703712	53.3333	100	0.482336	46.6667
chr1	179073165	179073166	13.3333	85.7143	0.188885	72.381
chr1	179440741	179440742	84.6154	10.5263	0.111291	-74.0891
chr1	179573466	179573467	12.5	91.6667	0.12666	79.1667
chr1	179717450	179717451	42.8571	86.2069	0.48376	43.3498
chr1	179876465	179876466	63.6364	0	0.423152	-63.6364
chr1	180029696	180029697	0	42.1053	0.26033	42.1053
chr1	180227452	180227453	52.381	100	0.47733	47.619
chr1	180227631	180227632	30.4348	80.6452	0.243157	50.2104
chr1	181164138	181164139	66.6667	13.0435	0.238052	-53.6232
chr1	181828268	181828269	29.4118	92.5926	0.0857583	63.1808
chr1	181883561	181883562	63.6364	100	0.282243	36.3636
chr1	182031300	182031301	7.14286	60	0.47733	52.8571
chr1	182031340	182031341	0	68.1818	0.259263	68.1818
chr1	182132605	182132606	8.33333	81.25	0.258899	72.9167
chr1	182133492	182133493	25	92.8571	0.351776	67.8571
chr1	183062120	183062121	28.5714	100	0.316404	71.4286
chr1	183185572	183185573	18.1818	82.3529	0.444048	64.1711
chr1	183254177	183254178	30.7692	94.7368	0.219003	63.9676
chr1	183474519	183474520	90.9091	21.4286	0.380645	-69.4805
chr1	184213885	184213886	53.3333	100	0.448611	46.6667
chr1	184213933	184213934	58.8235	100	0.368147	41.1765
chr1	184872287	184872288	92.3077	53.8462	0.37951	-38.4615
chr1	185239448	185239449	100	15.3846	0.00723499	-84.6154
chr1	185350561	185350562	83.3333	0	0.00473517	-83.3333
chr1	185387223	185387224	30.7692	100	0.190457	69.2308
chr1	185414046	185414047	94.1176	4.34783	0.00225578	-89.7698
chr1	185421373	185421374	85.7143	9.09091	0.217195	-76.6234
chr1	185426684	185426685	84.2105	13.3333	0.142301	-70.8772
chr1	185531036	185531037	50	100	0.33695	50
chr1	185585048	185585049	0	72.7273	0.258899	72.7273
chr1	185589494	185589495	44.4444	100	0.139341	55.5556
chr1	185623661	185623662	35.7143	93.75	0.426209	58.0357
chr1	185871550	185871551	21.4286	84.6154	0.479495	63.1868
chr1	186037104	186037105	45.4545	100	0.490378	54.5455
chr1	186125936	186125937	81.8182	29.1667	0.2835	-52.6515
chr1	186267654	186267655	25	82.3529	0.450969	57.3529
chr1	186275177	186275178	0	75	0.0649379	75
chr1	186487759	186487760	30	92.8571	0.262007	62.8571
chr1	186522150	186522151	36.3636	92.1053	0.0571315	55.7416
chr1	186548564	186548565	26.6667	87.5	0.37951	60.8333
chr1	186551773	186551774	26.087	76	0.413332	49.913
chr1	186753213	186753214	50	93.3333	0.383377	43.3333
chr1	186753635	186753636	38.0952	95.2381	0.197102	57.1429
chr1	186755265	186755266	21.4286	92.3077	0.0650012	70.8791
chr1	186853238	186853239	25	85	0.462562	60
chr1	186853474	186853475	64	100	0.185241	36
chr1	186931334	186931335	47.0588	90.3226	0.461182	43.2638
chr1	186955591	186955592	36.3636	88	0.248197	51.6364
chr1	186994354	186994355	93.75	42.3077	0.37951	-51.4423
chr1	186998018	186998019	28.5714	100	0.190457	71.4286
chr1	187037274	187037275	55.5556	100	0.246817	44.4444
chr1	187107211	187107212	16.6667	72.7273	0.308208	56.0606
chr1	187209585	187209586	0	43.75	0.375736	43.75
chr1	187245107	187245108	42.3077	92	0.226117	49.6923
chr1	187245724	187245725	33.3333	92.8571	0.461182	59.5238
chr1	187318672	187318673	58.3333	93.9394	0.496091	35.6061
chr1	187335410	187335411	46.6667	100	0.23773	53.3333
chr1	187340521	187340522	53.8462	100	0.268302	46.1538
chr1	187343034	187343035	26.3158	81.25	0.494317	54.9342
chr1	187364139	187364140	12	57.1429	0.45775	45.1429
chr1	187555130	187555131	100	57.1429	0.456564	-42.8571
chr1	187568404	187568405	37.5	91.3043	0.373468	53.8043
chr1	187604895	187604896	20	85	0.380645	65
chr1	187610300	187610301	17.3913	67.8571	0.30934	50.4658
chr1	187612816	187612817	24	83.3333	0.117921	59.3333
chr1	187624729	187624730	26.6667	100	0.122928	73.3333
chr1	187657015	187657016	27.7778	82.6087	0.392246	54.8309
chr1	187683952	187683953	0	46.1538	0.482336	46.1538
chr1	187684006	187684007	29.4118	90	0.216808	60.5882
chr1	187702556	187702557	81.4815	29.6296	0.240181	-51.8519
chr1	187726144	187726145	42.8571	100	0.0744175	57.1429
chr1	187770147	187770148	26.6667	87.5	0.37951	60.8333
chr1	187770869	187770870	10	100	0.104226	90
chr1	187774132	187774133	0	71.4286	0.190457	71.4286
chr1	187785321	187785322	28.5714	93.5484	0.0797428	64.977
chr1	187858359	187858360	25	85	0.462562	60
chr1	188010507	188010508	0	50	0.427665	50
chr1	188053236	188053237	12.5	72.2222	0.325895	59.7222
chr1	188086137	188086138	57.1429	100	0.423152	42.8571
chr1	188159763	188159764	40	100	0.139839	60
chr1	188178497	188178498	60.8696	100	0.321659	39.1304
chr1	188217773	188217774	43.3333	86.9565	0.450969	43.6232
chr1	188250292	188250293	20	85.7143	0.332667	65.7143
chr1	188252100	188252101	0	58.8235	0.406272	58.8235
chr1	188254959	188254960	47.3684	92.3077	0.438509	44.9393
chr1	188255021	188255022	44.4444	91.6667	0.431856	47.2222
chr1	188255182	188255183	14.2857	68.4211	0.37951	54.1353
chr1	188285244	188285245	50	96.2963	0.245818	46.2963
chr1	188285794	188285795	30	100	0.205799	70
chr1	188285927	188285928	25	92.8571	0.351776	67.8571
chr1	188328346	188328347	21.4286	91.6667	0.295137	70.2381
chr1	188332840	188332841	23.0769	85.7143	0.479495	62.6374
chr1	188335655	188335656	46.6667	95.2381	0.445068	48.5714
chr1	188355046	188355047	29.4118	94.1176	0.222608	64.7059
chr1	188356837	188356838	13.6364	64	0.359291	50.3636
chr1	188390171	188390172	45.4545	95.6522	0.221112	50.1976
chr1	188392651	188392652	33.3333	96.875	0.0508946	63.5417
chr1	188399730	188399731	0	64.7059	0.057193	64.7059
chr1	188422616	188422617	50	92.3077	0.482336	42.3077
chr1	188444015	188444016	23.8095	76.1905	0.461182	52.381
chr1	188444363	188444364	23.0769	84.2105	0.376146	61.1336
chr1	188444379	188444380	12.5	73.913	0.226117	61.413
chr1	188444597	188444598	23.5294	86.3636	0.204932	62.8342
chr1	188447492	188447493	46.1538	85.7143	0.465381	39.5604
chr1	188451472	188451473	66.6667	100	0.481445	33.3333
chr1	188460763	188460764	25	82.3529	0.450969	57.3529
chr1	188466533	188466534	31.25	100	0.178671	68.75
chr1	188473718	188473719	21.4286	100	0.045175	78.5714
chr1	188474683	188474684	14.2857	81.8182	0.258899	67.5325
chr1	188523793	188523794	13.3333	85.7143	0.188885	72.381
chr1	188525781	188525782	38.4615	100	0.486026	61.5385
chr1	188529919	188529920	23.0769	84.6154	0.0279591	61.5385
chr1	188536731	188536732	18.1818	90.9091	0.482336	72.7273
chr1	188548261	188548262	5.88235	54.5455	0.473159	48.6631
chr1	188557658	188557659	6.66667	72.7273	0.356598	66.0606
chr1	188588728	188588729	25	86.6667	0.37951	61.6667
chr1	188620502	188620503	41.6667	100	0.373468	58.3333
chr1	188652272	188652273	45.4545	92	0.37951	46.5455
chr1	188653931	188653932	8.69565	80	0.0341517	71.3043
chr1	188653932	188653933	6.66667	64.2857	0.461182	57.619
chr1	188654906	188654907	47.0588	93.3333	0.325895	46.2745
chr1	188661122	188661123	63.6364	0	0.423152	-63.6364
chr1	188661123	188661124	63.6364	4.34783	0.0905086	-59.2885
chr1	188662473	188662474	25	89.4737	0.188091	64.4737
chr1	188665938	188665939	75	6.66667	0.346956	-68.3333
chr1	188674589	188674590	87.5	12.5	0.0386612	-75
chr1	188681183	188681184	34.4828	76.6667	0.454843	42.1839
chr1	188694686	188694687	28.5714	91.6667	0.462417	63.0952
chr1	188719003	188719004	100	40	0.206474	-60
chr1	188720344	188720345	22.2222	85.7143	0.37951	63.4921
chr1	188720453	188720454	28	83.3333	0.308208	55.3333
chr1	188807326	188807327	57.1429	100	0.432955	42.8571
chr1	188895219	188895220	27.2727	74.0741	0.45219	46.8013
chr1	188943055	188943056	56	96.4286	0.322412	40.4286
chr1	188945391	188945392	41.6667	100	0.0707821	58.3333
chr1	188963631	188963632	41.6667	89.2857	0.26033	47.619
chr1	188963724	188963725	61.2903	96.7742	0.395157	35.4839
chr1	188963731	188963732	63.3333	96.875	0.37951	33.5417
chr1	188980030	188980031	37.5	86.9565	0.493299	49.4565
chr1	189006719	189006720	50	100	0.461182	50
chr1	189082622	189082623	62.5	100	0.380681	37.5
chr1	189089063	189089064	50	92.3077	0.482336	42.3077
chr1	189105482	189105483	19.2308	71.4286	0.486026	52.1978
chr1	189105483	189105484	10	85	0.181581	75
chr1	189112958	189112959	68.1818	97.8261	0.395295	29.6443
chr1	189244919	189244920	52.9412	100	0.298145	47.0588
chr1	189263911	189263912	52.9412	100	0.298145	47.0588
chr1	189264008	189264009	52.6316	100	0.481826	47.3684
chr1	189350622	189350623	46.1538	100	0.48376	53.8462
chr1	189357826	189357827	52.381	100	0.47733	47.619
chr1	189497686	189497687	42.8571	100	0.197102	57.1429
chr1	189520564	189520565	44.4444	100	0.298771	55.5556
chr1	189522705	189522706	57.8947	100	0.414001	42.1053
chr1	189563910	189563911	31.5789	86.6667	0.482336	55.0877
chr1	189564163	189564164	43.4783	90.3226	0.239178	46.8443
chr1	189592564	189592565	35	82.6087	0.494317	47.6087
chr1	189624594	189624595	73.3333	10.5263	0.245532	-62.807
chr1	189650282	189650283	0	60	0.49601	60
chr1	189665709	189665710	33.3333	84.6154	0.392341	51.2821
chr1	189695328	189695329	19.0476	64.7059	0.482336	45.6583
chr1	189700234	189700235	80	14.2857	0.332667	-65.7143
chr1	189701185	189701186	52.9412	100	0.216563	47.0588
chr1	189756254	189756255	55	8.82353	0.258899	-46.1765
chr1	189761278	189761279	47.3684	90.3226	0.481826	42.9542
chr1	189773199	189773200	66.6667	100	0.341967	33.3333
chr1	189824745	189824746	36.3636	100	0.298533	63.6364
chr1	189825376	189825377	23.0769	90.9091	0.423152	67.8322
chr1	189842362	189842363	46.6667	96.5517	0.236613	49.8851
chr1	189843266	189843267	33.3333	85.7143	0.40213	52.381
chr1	189869175	189869176	20	92.3077	0.339623	72.3077
chr1	189869677	189869678	0	70	0.387927	70
chr1	189884026	189884027	31.5789	81.8182	0.45775	50.2392
chr1	189884262	189884263	46.1538	95.4545	0.459228	49.3007
chr1	189890562	189890563	60	100	0.450969	40
chr1	189919316	189919317	40	93.75	0.494317	53.75
chr1	189959243	189959244	58.8235	100	0.450969	41.1765
chr1	189985706	189985707	45.8333	89.6552	0.35503	43.8218
chr1	190013652	190013653	22.7273	71.4286	0.437538	48.7013
chr1	190034475	190034476	36.8421	90	0.351006	53.1579
chr1	190040963	190040964	47.0588	95.4545	0.369343	48.3957
chr1	190043326	190043327	70.5882	20.5128	0.325895	-50.0754
chr1	190070461	190070462	37.5	100	0.226977	62.5
chr1	190093459	190093460	47.0588	100	0.377185	52.9412
chr1	190117856	190117857	38.4615	78.9474	0.450969	40.4858
chr1	190211468	190211469	43.4783	89.6552	0.325716	46.1769
chr1	190244841	190244842	50	91.1111	0.158916	41.1111
chr1	190245086	190245087	42.8571	92.8571	0.356742	50
chr1	190245649	190245650	0	80	0.337139	80
chr1	190335659	190335660	27.7778	83.3333	0.494317	55.5556
chr1	190363419	190363420	5.88235	85.7143	0.00959727	79.8319
chr1	190363611	190363612	52	95.4545	0.380514	43.4545
chr1	190363732	190363733	70.8333	100	0.445773	29.1667
chr1	190456745	190456746	31.25	75	0.373468	43.75
chr1	190461300	190461301	65.3846	100	0.48376	34.6154
chr1	190493461	190493462	84.6154	14.2857	0.281566	-70.3297
chr1	190501812	190501813	36.8421	84	0.480277	47.1579
chr1	190539876	190539877	35.2941	100	0.152324	64.7059
chr1	190571316	190571317	9.09091	57.1429	0.357163	48.0519
chr1	190579050	190579051	56	100	0.405992	44
chr1	190611974	190611975	50	100	0.387927	50
chr1	190621481	190621482	30	88.2353	0.327369	58.2353
chr1	190708592	190708593	47.619	100	0.120737	52.381
chr1	190737575	190737576	30.7692	79.4118	0.217195	48.6425
chr1	190744824	190744825	35.7143	90	0.488158	54.2857
chr1	190787695	190787696	40	85.7143	0.248893	45.7143
chr1	190804832	190804833	28.5714	89.4737	0.325895	60.9023
chr1	190822112	190822113	41.1765	91.6667	0.392246	50.4902
chr1	190822115	190822116	47.0588	95.8333	0.307191	48.7745
chr1	190850086	190850087	5.88235	59.2593	0.274538	53.3769
chr1	190880591	190880592	20	87.5	0.391005	67.5
chr1	190907816	190907817	29.4118	87.5	0.417354	58.0882
chr1	190921112	190921113	25.9259	69.697	0.454843	43.771
chr1	190951335	190951336	82.3529	6.66667	0.0848854	-75.6863
chr1	190975228	190975229	63.6364	5.55556	0.433777	-58.0808
chr1	190978805	190978806	44.4444	90.625	0.329234	46.1806
chr1	190983121	190983122	15.7895	65.7143	0.315661	49.9248
chr1	190983148	190983149	10	73.6842	0.461182	63.6842
chr1	190983149	190983150	0	40	0.450969	40
chr1	190996258	190996259	50	92.3077	0.482336	42.3077
chr1	191014064	191014065	41.1765	90.9091	0.428875	49.7326
chr1	191016367	191016368	31.25	90.9091	0.24382	59.6591
chr1	191017106	191017107	38.4615	100	0.246424	61.5385
chr1	191023372	191023373	44.4444	100	0.272701	55.5556
chr1	191058771	191058772	55.5556	96	0.493104	40.4444
chr1	191089545	191089546	40	95.2381	0.462417	55.2381
chr1	191153713	191153714	31.5789	85.7143	0.37951	54.1353
chr1	191161173	191161174	30.7692	93.75	0.380734	62.9808
chr1	191161361	191161362	12	86.6667	0.0440882	74.6667
chr1	191161637	191161638	26.9231	88.4615	0.072625	61.5385
chr1	191165514	191165515	52	100	0.394671	48
chr1	191179547	191179548	51.8519	100	0.217195	48.1481
chr1	191193687	191193688	37.5	100	0.372209	62.5
chr1	191194213	191194214	30.7692	92.8571	0.423152	62.0879
chr1	191200097	191200098	55	100	0.224574	45
chr1	191212168	191212169	52.6316	100	0.414791	47.3684
chr1	191272112	191272113	40	92.3077	0.307922	52.3077
chr1	191272446	191272447	40	100	0.450969	60
chr1	191331445	191331446	20	90.9091	0.482336	70.9091
chr1	191339225	191339226	15	78.5714	0.258899	63.5714
chr1	191473297	191473298	46.6667	100	0.357163	53.3333
chr1	191494006	191494007	0	60	0.49601	60
chr1	191522110	191522111	31.25	88	0.28271	56.75
chr1	191522584	191522585	45	100	0.310204	55
chr1	191532968	191532969	90.9091	21.7391	0.215634	-69.17
chr1	191550348	191550349	46.1538	96.9697	0.0602764	50.8159
chr1	191756184	191756185	33.3333	93.75	0.262007	60.4167
chr1	191799112	191799113	100	33.3333	0.423152	-66.6667
chr1	191806359	191806360	30	100	0.295233	70
chr1	191831270	191831271	22.7273	75.8621	0.22081	53.1348
chr1	191843627	191843628	21.7391	78.5714	0.139341	56.8323
chr1	191937341	191937342	36.3636	88.2353	0.423152	51.8717
chr1	191961719	191961720	47.0588	100	0.423152	52.9412
chr1	191966873	191966874	33.3333	89.4737	0.325895	56.1404
chr1	191979055	191979056	67.8571	97.3684	0.423152	29.5113
chr1	191997671	191997672	7.14286	66.6667	0.379336	59.5238
chr1	192012878	192012879	9.52381	65.2174	0.20342	55.6936
chr1	192020300	192020301	50	100	0.387927	50
chr1	192038227	192038228	21.4286	90.9091	0.380645	69.4805
chr1	192038229	192038230	14.2857	90.9091	0.217195	76.6234
chr1	192045459	192045460	16.6667	92.3077	0.217195	75.641
chr1	192052917	192052918	57.1429	100	0.181581	42.8571
chr1	192089890	192089891	47.8261	87.5	0.393747	39.6739
chr1	192095827	192095828	50	100	0.428875	50
chr1	192113132	192113133	62.5	100	0.226977	37.5
chr1	192117452	192117453	88.8889	35	0.377078	-53.8889
chr1	192148849	192148850	33.3333	90.4762	0.24926	57.1429
chr1	192148888	192148889	30.7692	100	0.289256	69.2308
chr1	192189763	192189764	14.2857	72	0.351006	57.7143
chr1	192204018	192204019	22.2222	83.3333	0.32487	61.1111
chr1	192214646	192214647	31.25	87.0968	0.211739	55.8468
chr1	192261155	192261156	40	100	0.49601	60
chr1	192269493	192269494	47.619	100	0.105181	52.381
chr1	192286783	192286784	33.3333	92.3077	0.49601	58.9744
chr1	192352476	192352477	42.1053	94.7368	0.394671	52.6316
chr1	192387469	192387470	50	100	0.347972	50
chr1	192432618	192432619	20	87.5	0.226117	67.5
chr1	192457991	192457992	40	90.9091	0.351776	50.9091
chr1	192477588	192477589	28.5714	86.9565	0.363051	58.3851
chr1	192516811	192516812	31.25	100	0.178671	68.75
chr1	192517204	192517205	28.5714	91.6667	0.462417	63.0952
chr1	192517218	192517219	15.3846	84.6154	0.411401	69.2308
chr1	192602113	192602114	57.1429	100	0.121086	42.8571
chr1	192645935	192645936	35.7143	95	0.252297	59.2857
chr1	192667949	192667950	20	87.5	0.226117	67.5
chr1	192679563	192679564	18.75	100	0.0405283	81.25
chr1	192682829	192682830	20	100	0.0217367	80
chr1	192759861	192759862	34.6154	88.8889	0.128707	54.2735
chr1	192761023	192761024	50	100	0.461182	50
chr1	192769910	192769911	8.33333	85.7143	0.217195	77.381
chr1	192769911	192769912	10	86.6667	0.224679	76.6667
chr1	192773867	192773868	40	93.75	0.419437	53.75
chr1	192776647	192776648	18.1818	92.8571	0.224679	74.6753
chr1	192800755	192800756	100	55	0.414001	-45
chr1	192801996	192801997	42.3077	85.1852	0.45273	42.8775
chr1	192861673	192861674	36.8421	90.4762	0.327369	53.6341
chr1	192985889	192985890	61.5385	12.5	0.288014	-49.0385
chr1	193269930	193269931	47.0588	100	0.377185	52.9412
chr1	193433529	193433530	41.6667	100	0.45775	58.3333
chr1	193495271	193495272	83.3333	0	0.165427	-83.3333
chr1	193495272	193495273	61.5385	0	0.45775	-61.5385
chr1	193495306	193495307	69.2308	0	0.139839	-69.2308
chr1	193554504	193554505	36.3636	90.4762	0.264998	54.1126
chr1	193563982	193563983	27.2727	95	0.197102	67.7273
chr1	193563983	193563984	36.3636	94.4444	0.433777	58.0808
chr1	193564012	193564013	25	100	0.0585739	75
chr1	193564013	193564014	28.5714	86.3636	0.377078	57.7922
chr1	193564046	193564047	25	95.2381	0.122987	70.2381
chr1	193564179	193564180	20	95.8333	0.0295857	75.8333
chr1	193568389	193568390	40	94.7368	0.438691	54.7368
chr1	193568462	193568463	25	100	0.0889059	75
chr1	193652488	193652489	50	3.84615	0.264998	-46.1538
chr1	193692672	193692673	33.3333	93.3333	0.461182	60
chr1	193729329	193729330	71.4286	0	0.0774858	-71.4286
chr1	193735843	193735844	15.3846	78.5714	0.479495	63.1868
chr1	193785808	193785809	52.9412	96	0.433136	43.0588
chr1	193825986	193825987	16.6667	81.25	0.457223	64.5833
chr1	193830116	193830117	60.8696	96.6667	0.423152	35.7971
chr1	193839144	193839145	29.1667	91.6667	0.0205126	62.5
chr1	193839189	193839190	30.4348	88.8889	0.100217	58.4541
chr1	193844148	193844149	42.1053	92.5926	0.293468	50.4873
chr1	193963170	193963171	64.7059	100	0.450969	35.2941
chr1	194018242	194018243	30	93.3333	0.461182	63.3333
chr1	194140186	194140187	60	100	0.47733	40
chr1	194144963	194144964	48.1481	100	0.139341	51.8519
chr1	194223392	194223393	47.8261	91.6667	0.423152	43.8406
chr1	194223438	194223439	60	100	0.450969	40
chr1	194229684	194229685	46.1538	100	0.48376	53.8462
chr1	194236147	194236148	54.5455	100	0.357163	45.4545
chr1	194262122	194262123	22.2222	84.6154	0.37951	62.3932
chr1	194278176	194278177	40	93.75	0.494317	53.75
chr1	194280033	194280034	51.8519	92.5926	0.46765	40.7407
chr1	194282863	194282864	38.0952	100	0.209586	61.9048
chr1	194301845	194301846	43.75	95.2381	0.337139	51.4881
chr1	194415044	194415045	12.5	60.7143	0.298771	48.2143
chr1	194443110	194443111	45.4545	100	0.414001	54.5455
chr1	194490073	194490074	35	82.6087	0.494317	47.6087
chr1	194583513	194583514	33.3333	89.4737	0.490378	56.1404
chr1	194606900	194606901	42.8571	95	0.204574	52.1429
chr1	194614120	194614121	0	61.5385	0.45775	61.5385
chr1	194621918	194621919	20	90.9091	0.482336	70.9091
chr1	194624258	194624259	38.0952	94.7368	0.213008	56.6416
chr1	194627834	194627835	26.6667	91.6667	0.427665	65
chr1	194664251	194664252	16.6667	76.9231	0.37951	60.2564
chr1	194687013	194687014	18.1818	86.6667	0.379336	68.4848
chr1	194689572	194689573	42.8571	100	0.48376	57.1429
chr1	194706654	194706655	40.9091	95.6522	0.14364	54.7431
chr1	194719568	194719569	60.8696	96.7742	0.395731	35.9046
chr1	194769885	194769886	5.55556	56.25	0.486026	50.6944
chr1	194770334	194770335	16.6667	93.3333	0.144101	76.6667
chr1	194770385	194770386	30.7692	94.4444	0.245818	63.6752
chr1	194798552	194798553	28.5714	86.3636	0.199559	57.7922
chr1	194798854	194798855	45.4545	100	0.490378	54.5455
chr1	194848617	194848618	80.9524	32	0.411401	-48.9524
chr1	194853354	194853355	41.1765	89.2857	0.438691	48.1092
chr1	194947571	194947572	36.3636	100	0.33363	63.6364
chr1	194986051	194986052	68.9655	25.9259	0.454809	-43.0396
chr1	195022459	195022460	37.5	96	0.139341	58.5
chr1	195032514	195032515	33.3333	91.3043	0.196466	57.971
chr1	195086650	195086651	58.3333	100	0.477656	41.6667
chr1	195103983	195103984	43.4783	87.5	0.494317	44.0217
chr1	195106155	195106156	26.3158	78.2609	0.450969	51.9451
chr1	195107699	195107700	9.09091	100	0.0133589	90.9091
chr1	195117290	195117291	26.6667	85.7143	0.306412	59.0476
chr1	195117497	195117498	57.1429	100	0.456564	42.8571
chr1	195118891	195118892	56.25	100	0.333245	43.75
chr1	195119033	195119034	14.2857	100	0.0857583	85.7143
chr1	195121281	195121282	38.0952	86.3636	0.450969	48.2684
chr1	195122838	195122839	56.25	100	0.375736	43.75
chr1	195126762	195126763	14.2857	76.1905	0.295233	61.9048
chr1	195131069	195131070	5.88235	59.0909	0.332773	53.2086
chr1	195131658	195131659	9.09091	82.3529	0.0530201	73.262
chr1	195132104	195132105	54.1667	100	0.379336	45.8333
chr1	195132908	195132909	29.4118	82.8571	0.262007	53.4454
chr1	195134521	195134522	10.5263	82.6087	0.050971	72.0824
chr1	195135593	195135594	7.14286	51.7241	0.258899	44.5813
chr1	195163463	195163464	30	100	0.227457	70
chr1	195177288	195177289	12.5	54.2857	0.408372	41.7857
chr1	195207593	195207594	0	63.6364	0.423152	63.6364
chr1	195223434	195223435	55.5556	100	0.400122	44.4444
chr1	195227005	195227006	40	85.7143	0.45531	45.7143
chr1	195287789	195287790	25	84.6154	0.215634	59.6154
chr1	195316454	195316455	33.3333	94.4444	0.288014	61.1111
chr1	195393874	195393875	90.9091	17.6471	0.0530201	-73.262
chr1	195420677	195420678	33.3333	95	0.262007	61.6667
chr1	195589438	195589439	52.9412	100	0.144496	47.0588
chr1	195667213	195667214	44.4444	92.3077	0.200645	47.8632
chr1	195758740	195758741	35	88.8889	0.198226	53.8889
chr1	195778176	195778177	3.7037	57.1429	0.0825322	53.4392
chr1	195800484	195800485	35	82.7586	0.380645	47.7586
chr1	195836102	195836103	65.2174	100	0.450969	34.7826
chr1	195839650	195839651	16.6667	76.4706	0.32487	59.8039
chr1	195840282	195840283	13.0435	62.1622	0.208662	49.1187
chr1	195841921	195841922	37.5	96.2963	0.110455	58.7963
chr1	195843689	195843690	0	52.1739	0.177717	52.1739
chr1	195950777	195950778	70.3704	100	0.346956	29.6296
chr1	195995146	195995147	33.3333	84	0.486026	50.6667
chr1	195996578	195996579	33.3333	85	0.423152	51.6667
chr1	196117297	196117298	46.6667	95.6522	0.379336	48.9855
chr1	196139609	196139610	50	100	0.416848	50
chr1	196153531	196153532	53.3333	96.2963	0.450969	42.963
chr1	196176813	196176814	18.1818	90	0.482336	71.8182
chr1	196234643	196234644	60	100	0.154687	40
chr1	196258286	196258287	7.14286	100	0.0508946	92.8571
chr1	196294087	196294088	0	56.25	0.413045	56.25
chr1	196336581	196336582	26.087	78.125	0.226977	52.038
chr1	196368306	196368307	25	80.9524	0.298771	55.9524
chr1	196385543	196385544	0	45.8333	0.407203	45.8333
chr1	196387803	196387804	0	66.6667	0.271281	66.6667
chr1	196387964	196387965	33.3333	100	0.227457	66.6667
chr1	196442149	196442150	33.3333	100	0.0551228	66.6667
chr1	196503811	196503812	17.6471	78.2609	0.245818	60.6138
chr1	196503979	196503980	16.6667	90.9091	0.325895	74.2424
chr1	196506357	196506358	29.4118	82.6087	0.393781	53.1969
chr1	196508049	196508050	44.8276	90.9091	0.37509	46.0815
chr1	196531669	196531670	46.1538	100	0.362216	53.8462
chr1	196556418	196556419	42.8571	91.6667	0.481826	48.8095
chr1	196561463	196561464	37.5	90.9091	0.37951	53.4091
chr1	196562817	196562818	32	86.9565	0.18394	54.9565
chr1	196624864	196624865	40.9091	91.6667	0.264954	50.7576
chr1	196627327	196627328	56.5217	100	0.153611	43.4783
chr1	196661071	196661072	83.3333	23.5294	0.32487	-59.8039
chr1	196689063	196689064	57.1429	100	0.484286	42.8571
chr1	196689088	196689089	57.1429	100	0.432955	42.8571
chr1	196710439	196710440	23.8095	82.1429	0.155833	58.3333
chr1	196737397	196737398	56.25	100	0.461182	43.75
chr1	196983137	196983138	94.1176	30.7692	0.278761	-63.3484
chr1	197036606	197036607	5.88235	72.4138	0.0658997	66.5314
chr1	197042279	197042280	0	95.2381	0.000497848	95.2381
chr1	197165557	197165558	25	100	0.258899	75
chr1	197165570	197165571	27.2727	100	0.258899	72.7273
chr1	197256931	197256932	35.7143	100	0.492466	64.2857
chr1	197258343	197258344	47.8261	94.4444	0.48376	46.6184
chr1	197261616	197261617	25	92.3077	0.380645	67.3077
chr1	197283639	197283640	23.0769	95	0.100721	71.9231
chr1	197301189	197301190	21.4286	92.3077	0.258899	70.8791
chr1	197309405	197309406	63.1579	100	0.482336	36.8421
chr1	197325425	197325426	28	80.7692	0.219833	52.7692
chr1	197386626	197386627	25	94.7368	0.0650012	69.7368
chr1	197443846	197443847	70.5882	13.3333	0.45273	-57.2549
chr1	197444966	197444967	29.4118	92.8571	0.332667	63.4454
chr1	197451772	197451773	30.7692	100	0.454809	69.2308
chr1	197493438	197493439	50	91.3043	0.49917	41.3043
chr1	197941238	197941239	52.9412	100	0.0857583	47.0588
chr1	197970449	197970450	45.4545	88.4615	0.482336	43.007
chr1	198110412	198110413	30.7692	93.3333	0.392322	62.5641
chr1	198221254	198221255	50	91.3043	0.495883	41.3043
chr1	198222689	198222690	33.3333	92.8571	0.461182	59.5238
chr1	198231040	198231041	25	94.7368	0.157974	69.7368
chr1	198241944	198241945	50	95.8333	0.336593	45.8333
chr1	198302037	198302038	40	94.7368	0.438691	54.7368
chr1	198303355	198303356	41.3793	86.1111	0.216031	44.7318
chr1	198313844	198313845	30	100	0.336822	70
chr1	198327421	198327422	38.0952	94.5946	0.0472724	56.4994
chr1	198740347	198740348	35.7143	95.4545	0.202971	59.7403
chr1	198776357	198776358	12.5	83.3333	0.257857	70.8333
chr1	198879602	198879603	35.2941	100	0.271281	64.7059
chr1	198896156	198896157	13.3333	85.7143	0.188885	72.381
chr1	198985490	198985491	38.4615	95.2381	0.304218	56.7766
chr1	198997437	198997438	10	81.8182	0.482336	71.8182
chr1	199045031	199045032	27.2727	100	0.190457	72.7273
chr1	199111153	199111154	33.3333	89.4737	0.393444	56.1404
chr1	199127358	199127359	25	100	0.289539	75
chr1	199127784	199127785	56	100	0.289256	44
chr1	199151255	199151256	55	96.6667	0.298771	41.6667
chr1	199236668	199236669	64.8649	100	0.385555	35.1351
chr1	199518829	199518830	57.1429	100	0.484286	42.8571
chr1	199561683	199561684	75	26.6667	0.419437	-48.3333
chr1	199629654	199629655	38.4615	95.8333	0.229076	57.3718
chr1	199647194	199647195	40	100	0.336593	60
chr1	199656433	199656434	29.4118	87.5	0.417354	58.0882
chr1	199663360	199663361	53.3333	100	0.448611	46.6667
chr1	199772494	199772495	42.8571	93.75	0.387927	50.8929
chr1	199903159	199903160	45.4545	100	0.380645	54.5455
chr1	200170268	200170269	41.6667	94.7368	0.486026	53.0702
chr1	200934972	200934973	100	35.7143	0.33695	-64.2857
chr1	200955881	200955882	84.2105	22.7273	0.177717	-61.4833
chr1	201642649	201642650	60	100	0.35875	40
chr1	202764110	202764111	12.5	61.9048	0.426846	49.4048
chr1	203105724	203105725	47.619	94.7368	0.450969	47.1178
chr1	204999211	204999212	100	16.6667	0.0139224	-83.3333
chr1	205906949	205906950	27.2727	100	0.387927	72.7273
chr1	206054511	206054512	73.3333	97.561	0.482336	24.2276
chr1	206339006	206339007	86.6667	23.0769	0.457223	-63.5897
chr1	206812945	206812946	93.75	30	0.416848	-63.75
chr1	206848918	206848919	14.2857	75	0.304929	60.7143
chr1	207240445	207240446	43.75	94.4444	0.486026	50.6944
chr1	207296694	207296695	15.3846	91.6667	0.217195	76.2821
chr1	207381181	207381182	10.5263	76.9231	0.21985	66.3968
chr1	207388279	207388280	4.16667	55.5556	0.228483	51.3889
chr1	207510062	207510063	83.3333	13.3333	0.282972	-70
chr1	207636259	207636260	10	81.25	0.351776	71.25
chr1	207793047	207793048	100	27.2727	0.220059	-72.7273
chr1	207925685	207925686	78.2609	7.69231	0.137899	-70.5686
chr1	208344170	208344171	35.7143	100	0.33695	64.2857
chr1	208562448	208562449	87.5	18.75	0.226117	-68.75
chr1	209080652	209080653	52.9412	100	0.272718	47.0588
chr1	209080933	209080934	33.3333	88	0.168953	54.6667
chr1	209142120	209142121	13.3333	81.8182	0.379336	68.4848
chr1	210076555	210076556	50	100	0.450969	50
chr1	210164379	210164380	46.6667	100	0.357163	53.3333
chr1	210215645	210215646	4.7619	46.4286	0.430234	41.6667
chr1	210219493	210219494	0	54.5455	0.490378	54.5455
chr1	210426289	210426290	71.4286	8.33333	0.352116	-63.0952
chr1	210594949	210594950	58.8235	0	0.144101	-58.8235
chr1	210868472	210868473	42.1053	89.2857	0.375202	47.1805
chr1	210967743	210967744	62.5	96.5517	0.423152	34.0517
chr1	210969508	210969509	39.1304	87.5	0.351776	48.3696
chr1	211014320	211014321	75	13.0435	0.295233	-61.9565
chr1	211157762	211157763	0	57.1429	0.45775	57.1429
chr1	211166418	211166419	20	100	0.219833	80
chr1	211171339	211171340	9.09091	86.6667	0.197787	77.5758
chr1	211299199	211299200	0	32.1429	0.350488	32.1429
chr1	211445455	211445456	38.7097	83.3333	0.391849	44.6237
chr1	211511754	211511755	100	0	0.0389208	-100
chr1	211520511	211520512	92	41.1765	0.387927	-50.8235
chr1	211610739	211610740	63.6364	0	0.240012	-63.6364
chr1	211752116	211752117	70.8333	25	0.482336	-45.8333
chr1	212508780	212508781	35	88	0.274266	53
chr1	213605851	213605852	92.8571	30.7692	0.423152	-62.0879
chr1	213893126	213893127	47.3684	95.2381	0.387927	47.8697
chr1	213924126	213924127	61.9048	100	0.403902	38.0952
chr1	213932696	213932697	55.5556	100	0.315156	44.4444
chr1	213947803	213947804	30.7692	100	0.454809	69.2308
chr1	213954211	213954212	20.8333	75	0.393781	54.1667
chr1	214032351	214032352	57.1429	100	0.450969	42.8571
chr1	214050560	214050561	35.2941	94.7368	0.222961	59.4427
chr1	214080904	214080905	46.1538	100	0.254719	53.8462
chr1	214080936	214080937	52.9412	100	0.387927	47.0588
chr1	214144060	214144061	0	73.6842	0.0649379	73.6842
chr1	214274832	214274833	50	96.7742	0.375841	46.7742
[truncated: 32,516 more rows]

## Sheet: Supplementary Table S4
Supplementary Table S4. Statistics of predicted differentially methylated C for mouse rod samples
chr	start	end	methyl(per)_3M	methyl(per)_24M	q_val	meth_diff
chr1	42142121	42142122	91.9643	100	0.401559	8.03571
chr1	43778666	43778667	83.1325	97.4359	0.467715	14.3034
chr1	79281639	79281640	86.3354	98.6111	0.0931266	12.2757
chr1	85007934	85007935	73.1183	49.2308	0.492371	-23.8875
chr1	88221666	88221667	22.2892	9.16031	0.482003	-13.1289
chr1	88230458	88230459	99.0196	89.5833	0.488334	-9.43627
chr1	88234995	88234996	85.3659	63.8095	0.313168	-21.5563
chr1	88236693	88236694	100	90.5405	0.403255	-9.45946
chr1	88263365	88263366	99.1228	89.2157	0.417554	-9.90712
chr1	88274963	88274964	98.8889	88.5417	0.482003	-10.3472
chr1	88282929	88282930	42.8571	21.7822	0.403255	-21.075
chr1	88286577	88286578	98.8636	88.0435	0.476281	-10.8202
chr1	88303197	88303198	85	98.8372	0.313168	13.8372
chr1	88307428	88307429	98.0392	83.5294	0.313168	-14.5098
chr1	88309490	88309491	22.8571	6.4	0.274191	-16.4571
chr1	88310096	88310097	69.8413	48.5149	0.463406	-21.3264
chr1	130599950	130599951	91.5888	100	0.440221	8.41121
chr1	151192953	151192954	82.5	100	0.495428	17.5
chr1	161678550	161678551	85.7143	100	0.492371	14.2857
chr1	164727383	164727384	73.8806	90.5172	0.385268	16.6366
chr1	171065886	171065887	0	18.3673	0.339045	18.3673
chr1	173787741	173787742	100	81.0811	0.440221	-18.9189
chr10	9548531	9548532	98.1132	77.1429	0.463406	-20.9704
chr10	25105217	25105218	100	89.3333	0.440221	-10.6667
chr10	33463629	33463630	96.9697	77.4194	0.356353	-19.5503
chr10	42739631	42739632	91.5493	70	0.403255	-21.5493
chr10	58212525	58212526	45.4545	76.5957	0.463406	31.1412
chr10	58228331	58228332	84.7826	97.9798	0.395202	13.1972
chr10	58384572	58384573	99.4186	92.5926	0.467715	-6.82601
chr10	65662871	65662872	81.5789	100	0.467715	18.4211
chr10	66463921	66463922	98.4615	88.4211	0.463406	-10.0405
chr10	119895608	119895609	43.8202	70.1754	0.473674	26.3552
chr11	3112980	3112981	50	24.1935	0.492371	-25.8065
chr11	3192191	3192192	93.608	88.8889	0.492371	-4.71907
chr11	34544850	34544851	84.8837	97.561	0.495428	12.6773
chr11	39134036	39134037	94.7826	80	0.463406	-14.7826
chr11	86177578	86177579	100	85.1064	0.467715	-14.8936
chr11	93610896	93610897	100	78.125	0.456562	-21.875
chr12	12094842	12094843	88.4058	100	0.413649	11.5942
chr12	12237682	12237683	64.1026	92.6829	0.467715	28.5804
chr12	20227884	20227885	81.6327	60.2941	0.496112	-21.3385
chr12	20228654	20228655	82.4074	62.8866	0.467715	-19.5208
chr12	20228661	20228662	82.6087	62.2449	0.423766	-20.3638
chr12	20230974	20230975	81.6327	60.2151	0.456562	-21.4176
chr12	20231726	20231727	81.7391	63.0435	0.496112	-18.6957
chr12	20232806	20232807	91.25	71.4286	0.47733	-19.8214
chr12	20232826	20232827	84.6154	62.6866	0.496112	-21.9288
chr12	20232842	20232843	91.4286	66.6667	0.339045	-24.7619
chr12	20233898	20233899	71.875	50.5376	0.496112	-21.3374
chr12	34067059	34067060	100	83.7209	0.47733	-16.2791
chr12	50586127	50586128	85.4545	100	0.421265	14.5455
chr12	77921825	77921826	92.1875	68.1818	0.353956	-24.0057
chr12	87855120	87855121	55	20.4545	0.440221	-34.5455
chr12	89609212	89609213	50	85.7143	0.467715	35.7143
chr12	117383340	117383341	51.8519	82.5	0.467715	30.6481
chr13	9834341	9834342	34.0081	21.2963	0.492371	-12.7118
chr13	9834365	9834366	42.2925	27.3543	0.403255	-14.9382
chr13	9834424	9834425	38.0392	24.4131	0.467715	-13.6261
chr13	9834468	9834469	47.9339	32.8358	0.467715	-15.0981
chr13	9834479	9834480	42.233	23.9264	0.313168	-18.3066
chr13	12768614	12768615	92.5373	63.6364	0.192477	-28.9009
chr13	12836417	12836418	35.1852	69.697	0.467715	34.5118
chr13	12863219	12863220	83.3333	100	0.447215	16.6667
chr13	12863334	12863335	98.4375	82.2581	0.440221	-16.1794
chr13	12887475	12887476	46.6667	77.7778	0.467715	31.1111
chr13	12966249	12966250	100	89.6552	0.467715	-10.3448
chr13	79422388	79422389	90.4255	100	0.313168	9.57447
chr13	109995552	109995553	100	77.4194	0.417554	-22.5806
chr13	112578274	112578275	36.0656	64.8148	0.487926	28.7492
chr13	119596432	119596433	82.0312	54.386	0.287614	-27.6453
chr13	119608793	119608794	95.6989	79.661	0.47733	-16.0379
chr13	119614892	119614893	99.2188	91.8699	0.495428	-7.34883
chr13	119615510	119615511	92.6829	100	0.467715	7.31707
chr14	30782283	30782284	73.9726	93.3333	0.492371	19.3607
chr14	43308388	43308389	29.6875	58	0.495428	28.3125
chr14	43331569	43331570	89.7727	100	0.440221	10.2273
chr14	43362063	43362064	75.2381	91.7647	0.492082	16.5266
chr14	43525693	43525694	98.4615	82.0513	0.492371	-16.4103
chr14	60920797	60920798	100	79.4118	0.403255	-20.5882
chr14	90195946	90195947	70.3704	41.8182	0.496112	-28.5522
chr14	101032221	101032222	97.7273	75.5556	0.456562	-22.1717
chr14	105763150	105763151	97.6562	87.7049	0.467715	-9.95133
chr15	15052221	15052222	55.3191	93.1818	0.0931266	37.8627
chr15	62770803	62770804	100	88.8889	0.492371	-11.1111
chr15	67384283	67384284	100	86.7925	0.492371	-13.2075
chr15	87298833	87298834	100	95.7831	0.487926	-4.21687
chr16	3337727	3337728	15.8879	36.4865	0.467715	20.5986
chr16	3661998	3661999	76.6667	100	0.423458	23.3333
chr16	26418869	26418870	85.3659	100	0.492371	14.6341
chr16	51970332	51970333	46.789	75.5556	0.122509	28.7666
chr16	53347855	53347856	82.5	100	0.313168	17.5
chr16	57391312	57391313	29.3763	19.3764	0.339045	-9.99987
chr16	57391616	57391617	32.5193	23.741	0.313168	-8.77827
chr16	66841874	66841875	96.875	70.8333	0.467715	-26.0417
chr16	80107413	80107414	100	88.7097	0.495428	-11.2903
chr17	7746924	7746925	76.4706	100	0.353956	23.5294
chr17	10262219	10262220	92.6829	68	0.33592	-24.6829
chr17	13188997	13188998	84	100	0.467715	16
chr17	13203228	13203229	81.9672	100	0.417554	18.0328
chr17	13213501	13213502	85.9649	100	0.463406	14.0351
chr17	13408548	13408549	100	88.4615	0.467715	-11.5385
chr17	13442638	13442639	92.1875	72.3077	0.496112	-19.8798
chr17	13543006	13543007	82.4742	96.4286	0.475914	13.9543
chr17	37880096	37880097	96.1039	80.7229	0.475914	-15.381
chr17	39844288	39844289	55.4333	45.4545	0.313168	-9.97874
chr17	39844309	39844310	45.9016	37.3065	0.467715	-8.59514
chr17	39844319	39844320	48.855	38.354	0.301155	-10.5009
chr17	39844327	39844328	45.614	32.2581	0.017105	-13.356
chr17	39844330	39844331	45.2229	34.0391	0.185633	-11.1838
chr17	39844343	39844344	51.1824	40.9012	0.353956	-10.2812
chr17	39844347	39844348	47.8689	34.8276	0.0433531	-13.0413
chr17	39844406	39844407	43.5666	32.9609	0.492371	-10.6057
chr17	39844408	39844409	51.8605	40.3955	0.467715	-11.465
chr17	39844422	39844423	50.9356	38.5572	0.313168	-12.3783
chr17	39844824	39844825	40.1225	31.391	0.47733	-8.73153
chr17	39844829	39844830	55.7659	45.3608	0.417554	-10.4051
chr17	39844871	39844872	56.25	42.2481	0.440221	-14.0019
chr17	39844973	39844974	45.4545	16.9492	0.385033	-28.5054
chr17	39844989	39844990	31.0345	12.069	0.343574	-18.9655
chr17	39845397	39845398	41.1449	31.0905	0.463406	-10.0544
chr17	39845405	39845406	49.4526	38.9671	0.463406	-10.4854
chr17	39845430	39845431	46.6667	35.6707	0.496112	-10.9959
chr17	39845432	39845433	51.5971	39.375	0.456562	-12.2221
chr17	39845444	39845445	55.665	41.5584	0.313168	-14.1066
chr17	39845491	39845492	44.0191	32.8313	0.47733	-11.1878
chr17	39845494	39845495	58.6605	45.7971	0.339045	-12.8634
chr17	39845498	39845499	58.3144	44.0678	0.192477	-14.2466
chr17	39845506	39845507	51.8359	37.1353	0.0960161	-14.7006
chr17	39845515	39845516	50.8264	37.7834	0.267037	-13.0431
chr17	39845522	39845523	56.6116	44.7236	0.353956	-11.888
chr17	39845528	39845529	56.4583	41.8491	0.0931266	-14.6092
chr17	39845535	39845536	43.949	27.6284	0.00804885	-16.3207
chr17	39845549	39845550	44.8898	34.7032	0.467715	-10.1866
chr17	39845556	39845557	62.2568	51.9274	0.467715	-10.3294
chr17	39845577	39845578	44.3798	34.2553	0.463406	-10.1245
chr17	39848367	39848368	30.0752	20.595	0.421265	-9.48022
chr17	39848453	39848454	13.1332	2.64317	1.72131e-05	-10.49
chr17	39848502	39848503	33.1909	24.3506	0.353956	-8.84023
chr17	39848684	39848685	37.358	29.4118	0.488334	-7.94619
chr17	54130782	54130783	79.4118	45.098	0.26676	-34.3137
chr17	79095392	79095393	98.2143	75	0.313168	-23.2143
chr17	91641834	91641835	99.2647	91.9643	0.492371	-7.30042
chr18	3017911	3017912	38.4615	68.8525	0.463406	30.3909
chr18	68692261	68692262	21.5827	34.7458	0.440221	13.163
chr1_GL456210_random	9581	9582	95	68.2927	0.463406	-26.7073
chr1_GL456211_random	86868	86869	87.3016	61.3636	0.477846	-25.938
chr1_GL456211_random	133548	133549	92.7711	72.2222	0.467715	-20.5489
chr1_GL456211_random	136416	136417	81.0345	51.1628	0.467715	-29.8717
chr1_GL456212_random	100206	100207	79.3103	47.4576	0.339045	-31.8527
chr1_GL456212_random	146259	146260	78.6667	56.6667	0.496112	-22
chr1_GL456221_random	131883	131884	76.5957	45	0.495428	-31.5957
chr2	37243607	37243608	96.875	76.5625	0.339045	-20.3125
chr2	113855802	113855803	81.6143	67.9803	0.463406	-13.6341
chr2	171927221	171927222	99	89.1304	0.47733	-9.86957
chr2	178625334	178625335	82.2222	100	0.440221	17.7778
chr3	3057842	3057843	80	45.4545	0.463406	-34.5455
chr3	35287188	35287189	100	92.4731	0.423766	-7.52688
chr3	36265394	36265395	80.5556	100	0.492371	19.4444
chr3	106138790	106138791	59.0764	50.5426	0.492371	-8.5338
chr3	106152819	106152820	100	85.7143	0.467715	-14.2857
chr3	106201671	106201672	100	83.7838	0.467715	-16.2162
chr3	106227062	106227063	100	89.0625	0.495428	-10.9375
chr3	135416000	135416001	100	84.4444	0.440221	-15.5556
chr3	147302542	147302543	58.1395	92.3077	0.313168	34.1682
chr4	3081939	3081940	61.828	78.6802	0.339045	16.8522
chr4	3086159	3086160	30.7692	52.6316	0.496112	21.8623
chr4	4269332	4269333	82.9268	100	0.467715	17.0732
chr4	8483734	8483735	83.6066	57.1429	0.467715	-26.4637
chr4	61731876	61731877	100	86.8421	0.488334	-13.1579
chr4	61812122	61812123	96.6102	78.3333	0.467715	-18.2768
chr4	86894568	86894569	88.5246	100	0.496112	11.4754
chr4	110640757	110640758	100	82.3529	0.492371	-17.6471
chr4	145851620	145851621	39.5833	63.6364	0.467715	24.053
chr4	146469775	146469776	90.9091	77.4194	0.492371	-13.4897
chr4	146482932	146482933	99.2126	91.3462	0.492371	-7.86644
chr4	146485335	146485336	96.5517	82.2785	0.47733	-14.2732
chr4	147126125	147126126	95.7627	80.7692	0.339045	-14.9935
chr4	147275506	147275507	8.57143	41.3043	0.395202	32.7329
chr4	147342089	147342090	100	83.7838	0.492371	-16.2162
chr4	147347897	147347898	55.3191	85	0.492984	29.6809
chr4	147407970	147407971	84.3137	65	0.467715	-19.3137
chr4	147420214	147420215	91.9075	79.7753	0.449988	-12.1322
chr4	147745744	147745745	76.9231	98.0392	0.385033	21.1161
chr4	147787922	147787923	100	85.3659	0.423766	-14.6341
chr5	6871816	6871817	34.375	72.093	0.456562	37.718
chr5	14973606	14973607	98.4127	81.3953	0.467715	-17.0173
chr5	15520587	15520588	16.6667	0	0.440221	-16.6667
chr5	26010866	26010867	95.122	70.2703	0.495428	-24.8517
chr5	33064237	33064238	48.6486	83.3333	0.467715	34.6847
chr5	54984326	54984327	100	89.2857	0.492371	-10.7143
chr5	55664163	55664164	93.2099	81.6754	0.456562	-11.5345
chr5	112829930	112829931	100	81.5789	0.467715	-18.4211
chr5	124168088	124168089	81.0811	100	0.47733	18.9189
chr5	145651957	145651958	86.6667	100	0.403255	13.3333
chr5	146261316	146261317	21.0323	12.6565	0.0931266	-8.37579
chr6	3183226	3183227	18.1818	39.3939	0.339045	21.2121
chr6	28226875	28226876	100	82.8571	0.495428	-17.1429
chr6	37547392	37547393	98.7342	86.7647	0.496112	-11.9695
chr6	40712728	40712729	83.3333	100	0.476828	16.6667
chr6	47748524	47748525	13.5417	1.0989	0.353956	-12.4428
chr6	47748569	47748570	9.30233	0	0.463406	-9.30233
chr6	60875015	60875016	87.7193	100	0.475914	12.2807
chr6	62965023	62965024	81.4286	57.1429	0.492371	-24.2857
chr6	102379972	102379973	77.2727	100	0.313168	22.7273
chr6	116022116	116022117	96.9697	80.6452	0.492371	-16.3245
chr6	120424671	120424672	42.1053	72.9412	0.313168	30.8359
chr7	12010632	12010633	86.3309	95.1128	0.339045	8.78185
chr7	18869953	18869954	91.0345	76	0.353956	-15.0345
chr7	43203604	43203605	95.7447	72.5	0.47733	-23.2447
chr7	59771071	59771072	65.1515	88.3333	0.47733	23.1818
chr7	59858227	59858228	69.3694	46.2366	0.423766	-23.1328
chr8	19703033	19703034	94.2308	65.3061	0.313168	-28.9246
chr8	19703153	19703154	34.7368	14.6341	0.47733	-20.1027
chr8	19749869	19749870	100	87.5	0.496112	-12.5
chr8	19784579	19784580	0	9.85915	0.467715	9.85915
chr8	20118239	20118240	95.3488	72.093	0.494649	-23.2558
chr8	20151602	20151603	91.0112	100	0.467715	8.98876
chr8	20267686	20267687	97.4576	87.0968	0.47733	-10.3609
chr8	20378558	20378559	80.4348	100	0.423766	19.5652
chr8	20539208	20539209	96.0526	79.4118	0.467715	-16.6409
chr8	38821470	38821471	100	86	0.467715	-14
chr8	39806529	39806530	100	78.9474	0.339045	-21.0526
chr8	55348452	55348453	90	67.7966	0.463406	-22.2034
chr8	71813487	71813488	91.6667	100	0.47733	8.33333
chr8	71838124	71838125	97.5	81.4815	0.467715	-16.0185
chr8	71838310	71838311	64.3836	89.2308	0.353956	24.8472
chr8	119335931	119335932	90.1099	100	0.339045	9.89011
chr9	3008338	3008339	76.2255	66.18	0.467715	-10.0454
chr9	3029295	3029296	70.4467	82.7206	0.395202	12.2739
chr9	12569845	12569846	97.2973	73.4694	0.463406	-23.8279
chr9	50628145	50628146	56.8182	21.4286	0.413649	-35.3896
chr9	56260660	56260661	100	87.7049	0.136814	-12.2951
chr9	73630847	73630848	87.234	100	0.495428	12.766
chr9	81772958	81772959	72.3684	45.4545	0.353956	-26.9139
chr9	92626159	92626160	70.0935	87.7551	0.47733	17.6616
chrM	12982	12983	0.584795	6.80628	0.423766	6.22149
chrUn_GL456239	22133	22134	88.5714	100	0.467715	11.4286
chrUn_GL456368	1008	1009	98.4848	80	0.353956	-18.4848
chrUn_GL456389	10348	10349	80.814	66.4865	0.492371	-14.3275
chrUn_GL456390	4464	4465	65.625	38.2353	0.467715	-27.3897
chrUn_GL456392	442	443	80	100	0.313168	20
chrUn_JH584304	9336	9337	71.5385	82.9167	0.495428	11.3782
chrUn_JH584304	10737	10738	80.0532	88.5714	0.492371	8.51824
chrUn_JH584304	11742	11743	80.6723	89.5899	0.463406	8.91764
chrUn_JH584304	34183	34184	95.8442	98.4962	0.467715	2.65208
chrUn_JH584304	49203	49204	97.2656	90	0.417554	-7.26562
chrUn_JH584304	59282	59283	32.3529	43.2671	0.369228	10.9142
chrUn_JH584304	59291	59292	43.6937	52.623	0.467715	8.92926
chrUn_JH584304	59292	59293	38.5686	56.3063	0.00121099	17.7377
chrUn_JH584304	59308	59309	68.9038	82.5123	0.0366307	13.6085
chrUn_JH584304	59554	59555	49.5575	62.141	0.413649	12.5835
chrUn_JH584304	59707	59708	49.226	57.9564	0.492371	8.73044
chrUn_JH584304	59725	59726	58.4084	67.7632	0.395202	9.35475
chrUn_JH584304	59744	59745	33.9233	42.2222	0.489126	8.29892
chrUn_JH584304	59809	59810	26.5786	35.7143	0.339045	9.13572
chrUn_JH584304	59813	59814	28.9051	37.2611	0.467715	8.35604
chrUn_JH584304	59953	59954	20.7904	29.0837	0.467715	8.29329
chrUn_JH584304	59956	59957	14.3639	21.1189	0.423458	6.755
chrUn_JH584304	60122	60123	31.9788	44.0959	0.122509	12.1171
chrUn_JH584304	60155	60156	45.4955	58.9327	0.192667	13.4372
chrUn_JH584304	64364	64365	93.7397	87.9032	0.343028	-5.83648
chrUn_JH584304	68977	68978	14.2857	48.3871	0.122016	34.1014
chrUn_JH584304	75201	75202	68.315	59.1522	0.47733	-9.1628
chrX	31175510	31175511	81.9672	98.1132	0.495428	16.146
chrX	55607340	55607341	100	93.6937	0.487926	-6.30631
chrX	109059385	109059386	90.411	98.1928	0.47733	7.78181
chrX	119184675	119184676	97.0149	80.3922	0.496944	-16.6228
chrX	126586365	126586366	61.6751	50.5525	0.492371	-11.1226
chrX	169984501	169984502	88.5714	61.0169	0.313168	-27.5545
chrY	145294	145295	91.8552	98.3607	0.47733	6.50545
chrY	262354	262355	80.8081	55.8442	0.339045	-24.9639
chrY	9029837	9029838	95.5882	77.0833	0.496112	-18.5049
chrY	90803591	90803592	22.5806	48.5714	0.47733	25.9908
chrY	90803650	90803651	26.6667	53.8462	0.47733	27.1795

## Sheet: Supplementary Table S5
Supplementary Table S5. List of DMCs in gene promoter.
chr	start	end	promoter	DMC position	methyl(per)_youngSperm	methyl(per)_oldSperm	q-value	meth diff
chr1	9236464	9237464	upstream1K:H6PD;XM_017002865.2	9237003	30	100	0.295233	-70
chr1	9941922	9942922	upstream1K:NMNAT1;NM_001297778.1	9941956	40	100	0.49601	-60
chr1	16613564	16614564	upstream1K:NBPF1;NM_017940.6	16614363	20	91.6667	0.450969	-71.6667
chr1	16726284	16727284	upstream1K:TRG-CCC5-1;rna-TRG-CCC5-1	16726810	82.716	57.7982	0.234436	24.9179
chr1	16764480	16765480	upstream1K:MST1L;NM_001271733.1	16764971	18.1818	89.4737	0.202219	-71.2919
chr1	16764480	16765480	upstream1K:MST1L;NM_001271733.1	16765184	12	72.2222	0.152324	-60.2222
chr1	16764480	16765480	upstream1K:MST1L;NM_001271733.1	16765242	12.5	73.3333	0.37951	-60.8333
chr1	20213349	20214349	upstream1K:LOC105376826;XR_947032.2	20213716	74.0741	20.8333	0.219833	53.2407
chr1	44104705	44105705	upstream1K:KRT8P47;KRT8P47	44104787	8.33333	65.2174	0.45549	-56.8841
chr1	66353534	66354534	upstream1K:PDE4B;NM_001297442.2	66354210	91.6667	28.5714	0.462417	63.0952
chr1	74579481	74580481	upstream1K:ERICH3;XM_017000282.1	74580327	79.1667	26.3158	0.345152	52.8509
chr1	74579481	74580481	upstream1K:ERICH3;XM_017000278.1	74580327	79.1667	26.3158	0.345152	52.8509
chr1	74579788	74580788	upstream1K:ERICH3;XM_017000284.1	74580327	79.1667	26.3158	0.345152	52.8509
chr1	83297330	83298330	upstream1K:LOC105378816;XR_001738120.1	83298047	100	72	0.454507	28
chr1	83571721	83572721	upstream1K:ARF4P5;ARF4P5	83572606	37.931	100	0.0356607	-62.069
chr1	102832608	102833608	upstream1K:LOC107985096;XR_001738168.1	102833100	100	50	0.476992	50
chr1	105829358	105830358	upstream1K:LOC105378883;XR_947660.1	105830349	73.3333	16.6667	0.455271	56.6667
chr1	108507572	108508572	upstream1K:LOC100420170;LOC100420170_2	108508464	100	43.75	0.175042	56.25
chr1	111323662	111324662	upstream1K:PIFO;XM_005270472.1	111324086	100	45.4545	0.351776	54.5455
chr1	111323687	111324687	upstream1K:PIFO;XM_017000322.1	111324086	100	45.4545	0.351776	54.5455
chr1	113072169	113073169	upstream1K:LRIG2;XM_005271369.2	113072191	0	72.7273	0.387927	-72.7273
chr1	115577785	115578785	upstream1K:LOC100287840;LOC100287840	115578343	90.9091	18.1818	0.482336	72.7273
chr1	118866302	118867302	upstream1K:LOC107985447;XR_001737805.1	118867076	62.5	5.88235	0.352116	56.6176
chr1	147204984	147205984	upstream1K:CCT8P1;CCT8P1	147205287	91.6667	29.4118	0.47733	62.2549
chr1	159280000	159281000	upstream1K:OR10J2P;OR10J2P	159280242	100	60	0.394671	40
chr1	159403038	159404038	upstream1K:OR10J1;XM_006711271.3	159403357	81.8182	21.0526	0.497489	60.7656
chr1	159403038	159404038	upstream1K:OR10J1;XM_006711271.3	159403954	68.4211	18.5185	0.375736	49.9025
chr1	162412136	162413136	upstream1K:SH2D1B;NM_053282.5	162412821	84.2105	28.5714	0.308208	55.6391
chr1	170370369	170371369	upstream1K:HAUS4P1;HAUS4P1	170370523	78.9474	14.2857	0.262007	64.6617
chr1	175743595	175744595	upstream1K:TNR;NM_001328635.2	175744112	35.7143	93.3333	0.461182	-57.619
chr1	175743595	175744595	upstream1K:TNR;NM_003285.3	175744112	35.7143	93.3333	0.461182	-57.619
chr1	175743702	175744702	upstream1K:TNR;XM_011509949.2	175744112	35.7143	93.3333	0.461182	-57.619
chr1	180227371	180228371	upstream1K:LHX4;XM_011510105.2	180227453	100	52.381	0.47733	47.619
chr1	180227371	180228371	upstream1K:LHX4;XM_011510105.2	180227632	80.6452	30.4348	0.243157	50.2104
chr1	183185263	183186263	upstream1K:LAMC2;NM_005562.3	183185573	82.3529	18.1818	0.444048	64.1711
chr1	183185263	183186263	upstream1K:LAMC2;NM_018891.3	183185573	82.3529	18.1818	0.444048	64.1711
chr1	183185263	183186263	upstream1K:LAMC2;XM_017001273.2	183185573	82.3529	18.1818	0.444048	64.1711
chr1	185387139	185388139	upstream1K:LOC107985455;XR_001737810.1	185387224	100	30.7692	0.190457	69.2308
chr1	213923748	213924748	upstream1K:LINC00538;NR_046189.1	213924127	100	61.9048	0.403902	38.0952
chr1	218042504	218043504	upstream1K:LINC01653;NR_110794.1	218042800	92.3077	23.5294	0.222225	68.7783
chr1	228621565	228622565	upstream1K:RNA5S6;NR_023368.1_2	228622458	83.7838	48.0769	0.045175	35.7069
chr1	228621565	228622565	upstream1K:RNA5S6;NR_023368.1_2	228622475	85.8824	51.3514	0.190457	34.531
chr1	228621565	228622565	upstream1K:RNA5S6;NR_023368.1_2	228622507	52.9412	20	0.391862	32.9412
chr1	228621565	228622565	upstream1K:RNA5S6;NR_023368.1_2	228622513	55.8442	20.4545	0.225814	35.3896
chr1	228621565	228622565	upstream1K:RNA5S6;NR_023368.1_2	228622523	65.1685	35.2941	0.35512	29.8744
chr1	228632749	228633749	upstream1K:RNA5S11;NR_023373.1_2	228633630	52.1739	0	0.369343	52.1739
chr1	244052204	244053204	upstream1K:ZBTB18;NM_006352.4	244052864	78.9474	22.2222	0.375654	56.7251
chr1	245953350	245954350	upstream1K:SMYD3;XM_011544257.1	245954059	15.7895	70	0.392246	-54.2105
chr10	10341258	10342258	upstream1K:LOC107984207;XR_001747364.2	10342032	100	60.8696	0.235473	39.1304
chr10	10341258	10342258	upstream1K:LOC107984207;XR_001747364.2	10342055	92.3077	40	0.152082	52.3077
chr10	45553199	45554199	upstream1K:MARCHF8;XM_006717704.2	45553470	100	36.3636	0.37951	63.6364
chr10	67696195	67697195	upstream1K:CTNNA3;NM_013266.4	67696871	96	56	0.48376	40
chr10	67696195	67697195	upstream1K:CTNNA3;NM_013266.4	67696910	91.6667	40	0.258899	51.6667
chr10	67696214	67697214	upstream1K:CTNNA3;XM_017016158.2	67696871	96	56	0.48376	40
chr10	67696214	67697214	upstream1K:CTNNA3;XM_017016158.2	67696910	91.6667	40	0.258899	51.6667
chr10	67696217	67697217	upstream1K:CTNNA3;XM_017016152.1	67696871	96	56	0.48376	40
chr10	67696217	67697217	upstream1K:CTNNA3;XM_017016152.1	67696910	91.6667	40	0.258899	51.6667
chr10	79698674	79699674	upstream1K:LOC107984248;XR_001747518.2	79698853	100	50	0.461182	50
chr10	86991244	86992244	upstream1K:BMS1P3;BMS1P3	86991603	82.7586	20	0.194625	62.7586
chr10	88041265	88042265	upstream1K:LOC105378414;XR_001747303.1	88041881	10	81.8182	0.482336	-71.8182
chr10	88041700	88042700	upstream1K:LOC105378414;XR_001747304.1	88041881	10	81.8182	0.482336	-71.8182
chr10	89178281	89179281	upstream1K:LOC105378418;XR_946180.3	89178411	100	50	0.416848	50
chr10	89326996	89327996	upstream1K:IFIT3;NM_001289758.2	89327802	0	52.381	0.325367	-52.381
chr10	89326996	89327996	upstream1K:IFIT3;NM_001549.6	89327802	0	52.381	0.325367	-52.381
chr10	102064348	102065348	upstream1K:HPS6;NM_024747.6	102064349	0	34.6154	0.48376	-34.6154
chr10	102064348	102065348	upstream1K:HPS6;NM_024747.6	102064404	10	62.5	0.298771	-52.5
chr10	114768264	114769264	upstream1K:ABLIM1;XM_017016255.1	114769220	100	44.4444	0.45273	55.5556
chr10	114768264	114769264	upstream1K:ABLIM1;XM_017016245.1	114769220	100	44.4444	0.45273	55.5556
chr10	114768264	114769264	upstream1K:ABLIM1;XM_017016250.1	114769220	100	44.4444	0.45273	55.5556
chr10	114768304	114769304	upstream1K:ABLIM1;NM_001322885.3	114769220	100	44.4444	0.45273	55.5556
chr10	114768304	114769304	upstream1K:ABLIM1;NM_001322886.3	114769220	100	44.4444	0.45273	55.5556
chr10	114768304	114769304	upstream1K:ABLIM1;NM_001322884.3	114769220	100	44.4444	0.45273	55.5556
chr10	121598444	121599444	upstream1K:FGFR2;NM_001144918.2	121599409	84	28.5714	0.410914	55.4286
chr10	121598444	121599444	upstream1K:FGFR2;NM_001144919.2	121599409	84	28.5714	0.410914	55.4286
chr10	121598444	121599444	upstream1K:FGFR2;NM_001144917.2	121599409	84	28.5714	0.410914	55.4286
chr10	121598444	121599444	upstream1K:FGFR2;NR_073009.2	121599409	84	28.5714	0.410914	55.4286
chr10	121598444	121599444	upstream1K:FGFR2;NM_001320658.2	121599409	84	28.5714	0.410914	55.4286
chr10	121598444	121599444	upstream1K:FGFR2;NM_000141.5	121599409	84	28.5714	0.410914	55.4286
chr10	121598458	121599458	upstream1K:FGFR2;NM_022970.3	121599409	84	28.5714	0.410914	55.4286
chr10	121598458	121599458	upstream1K:FGFR2;XM_024447890.1	121599409	84	28.5714	0.410914	55.4286
chr10	130296743	130297743	upstream1K:LINC02646;XR_001747665.1	130296800	100	45.4545	0.450969	54.5455
chr11	243689	244689	upstream1K:LOC100420679;LOC100420679	243987	90	7.14286	0.140323	82.8571
chr11	4973896	4974896	upstream1K:OR51A5P;OR51A5P	4974457	100	42.8571	0.0508946	57.1429
chr11	22687350	22688350	upstream1K:RNA5SP338;RNA5SP338	22687761	36.8421	100	0.406272	-63.1579
chr11	27515047	27516047	upstream1K:MIR8087;NR_107054.1	27515502	100	60	0.33695	40
chr11	29669628	29670628	upstream1K:HNRNPRP2;HNRNPRP2	29669862	77.7778	11.1111	0.180419	66.6667
chr11	29669628	29670628	upstream1K:HNRNPRP2;HNRNPRP2	29670055	100	45.4545	0.414001	54.5455
chr11	29724737	29725737	upstream1K:RPL7AP58;RPL7AP58	29724834	89.6552	41.6667	0.245818	47.9885
chr11	39872975	39873975	upstream1K:LOC100421559;LOC100421559	39873072	80	18.75	0.394671	61.25
chr11	48983826	48984826	upstream1K:TRIM51GP;TRIM51GP	48984790	48.1481	0	0.404234	48.1481
chr11	49030595	49031595	upstream1K:TRIM49B;XM_017017561.1	49030891	40	0	0.317304	40
chr11	55342200	55343200	upstream1K:OR4A16;NM_001005274.1	55343072	57.8947	0	0.295233	57.8947
chr11	63045725	63046725	upstream1K:TUBAP7;TUBAP7	63046090	100	63.6364	0.414001	36.3636
chr11	63045725	63046725	upstream1K:TUBAP7;TUBAP7	63046114	92.3077	50	0.419895	42.3077
chr11	89499198	89500198	upstream1K:H3P34;H3P34	89499669	93.75	40.7407	0.373468	53.0093
chr11	94490893	94491893	upstream1K:MRE11;XM_005274008.3	94491826	88.2353	36.3636	0.423152	51.8717
chr11	95010857	95011857	upstream1K:LOC100420801;LOC100420801	95011199	90.9091	46.6667	0.461182	44.2424
chr11	99119175	99120175	upstream1K:RN7SKP53;RN7SKP53	99119651	100	55.5556	0.373963	44.4444
chr11	105123338	105124338	upstream1K:CASP1P1;CASP1P1	105123542	95.6522	35.2941	0.125004	60.3581
chr11	105123338	105124338	upstream1K:CASP1P1;CASP1P1	105123625	82.6087	26.3158	0.282972	56.2929
chr11	110048520	110049520	upstream1K:LOC390250;LOC390250	110049225	66.6667	100	0.486026	-33.3333
chr11	116129612	116130612	upstream1K:LOC107984393;XR_001748402.1	116129808	89.2857	20	0.177362	69.2857
chr11	118834612	118835612	upstream1K:SETP16;SETP16	118835044	5.26316	62.5	0.31059	-57.2368
chr11	124094732	124095732	upstream1K:OR10D4P;OR10D4P	124094924	66.6667	0	0.0982955	66.6667
chr11	125823590	125824590	upstream1K:LOC105369552;XR_948141.2	125823994	92.8571	30.7692	0.423152	62.0879
chr12	1922606	1923606	upstream1K:CACNA2D4;XM_011521041.2	1923576	27.2727	94.7368	0.21985	-67.4641
chr12	10769254	10770254	upstream1K:HSPE1P12;HSPE1P12	10770090	53.3333	3.84615	0.295594	49.4872
chr12	14816761	14817761	upstream1K:SMCO3;XM_017019312.1	14817071	40	100	0.408896	-60
chr12	20191289	20192289	upstream1K:LOC105369686;XR_931417.2	20191442	60.8696	100	0.274095	-39.1304
chr12	28209962	28210962	upstream1K:CCDC91;XM_024449032.1	28209995	85.1852	33.3333	0.175042	51.8519
chr12	40251055	40252055	upstream1K:LRRK2;XM_024448833.1	40251073	100	33.3333	0.262007	66.6667
chr12	41910255	41911255	upstream1K:LOC100129078;LOC100129078	41910598	0	70	0.387927	-70
chr12	48412153	48413153	upstream1K:C12orf54;XM_017018796.1	48412610	77.7778	29.1667	0.33695	48.6111
chr12	48412167	48413167	upstream1K:C12orf54;XM_011537896.2	48412610	77.7778	29.1667	0.33695	48.6111
chr12	48417337	48418337	upstream1K:OR8S21P;OR8S21P	48417982	64.2857	0	0.33695	64.2857
chr12	51891388	51892388	upstream1K:LOC102724178;LOC102724178	51891701	92.5926	35.2941	0.152733	57.2985
chr12	53181655	53182655	upstream1K:CSAD;XM_024449012.1	53182298	20	93.75	0.222961	-73.75
chr12	53181657	53182657	upstream1K:CSAD;XM_024449011.1	53182298	20	93.75	0.222961	-73.75
chr12	53181659	53182659	upstream1K:CSAD;XR_001748745.2	53182298	20	93.75	0.222961	-73.75
chr12	53181660	53182660	upstream1K:CSAD;XR_001748743.2	53182298	20	93.75	0.222961	-73.75
chr12	53181660	53182660	upstream1K:CSAD;XR_002957336.1	53182298	20	93.75	0.222961	-73.75
chr12	53181660	53182660	upstream1K:CSAD;XR_002957335.1	53182298	20	93.75	0.222961	-73.75
chr12	53181660	53182660	upstream1K:CSAD;XR_001748742.2	53182298	20	93.75	0.222961	-73.75
chr12	53181663	53182663	upstream1K:CSAD;XR_001748744.2	53182298	20	93.75	0.222961	-73.75
chr12	54853515	54854515	upstream1K:MUCL1;NM_058173.3	54853787	45	0	0.423152	45
chr12	55157847	55158847	upstream1K:OR9R1P;OR9R1P	55158750	63.1579	0	0.323211	63.1579
chr12	55194815	55195815	upstream1K:OR10U1P;OR10U1P	55194980	84.6154	20	0.479495	64.6154
chr12	71937844	71938844	upstream1K:TPH2;NM_173353.4	71938237	73.3333	23.8095	0.330767	49.5238
chr12	71937886	71938886	upstream1K:TPH2;XR_001748575.1	71938237	73.3333	23.8095	0.330767	49.5238
chr12	80343792	80344792	upstream1K:RN7SKP261;RN7SKP261	80344029	95	43.4783	0.257857	51.5217
chr12	80343792	80344792	upstream1K:RN7SKP261;RN7SKP261	80344050	90.9091	39.2857	0.245818	51.6234
chr12	96035587	96036587	upstream1K:LTA4H;NM_000895.3	96036513	100	15.3846	0.0302996	84.6154
chr12	96035587	96036587	upstream1K:LTA4H;NR_132659.2	96036513	100	15.3846	0.0302996	84.6154
chr12	96035620	96036620	upstream1K:LTA4H;XR_002957326.1	96036513	100	15.3846	0.0302996	84.6154
chr12	96035620	96036620	upstream1K:LTA4H;XM_005268871.2	96036513	100	15.3846	0.0302996	84.6154
chr12	96035620	96036620	upstream1K:LTA4H;XR_001748703.2	96036513	100	15.3846	0.0302996	84.6154
chr12	96035620	96036620	upstream1K:LTA4H;XM_011538349.3	96036513	100	15.3846	0.0302996	84.6154
chr13	23468511	23469511	upstream1K:LINC00327;NR_038995.1	23468577	87.5	21.4286	0.10015	66.0714
chr13	37994726	37995726	upstream1K:HSPD1P9;HSPD1P9	37995105	75	15	0.462562	60
chr13	48652928	48653928	upstream1K:CYSLTR2;NM_020377.5	48652985	100	40	0.375736	60
chr13	48652928	48653928	upstream1K:CYSLTR2;NM_001387013.1	48652985	100	40	0.375736	60
chr13	48652928	48653928	upstream1K:CYSLTR2;NM_001387014.1	48652985	100	40	0.375736	60
chr13	48652928	48653928	upstream1K:CYSLTR2;NM_001387012.1	48652985	100	40	0.375736	60
chr13	48652928	48653928	upstream1K:CYSLTR2;NM_001308476.3	48652985	100	40	0.375736	60
chr13	48652928	48653928	upstream1K:CYSLTR2;NM_001308469.3	48652985	100	40	0.375736	60
chr13	48652928	48653928	upstream1K:CYSLTR2;NM_001308468.3	48652985	100	40	0.375736	60
chr13	48652928	48653928	upstream1K:CYSLTR2;NM_001308465.3	48652985	100	40	0.375736	60
chr13	48652928	48653928	upstream1K:CYSLTR2;NM_001308471.3	48652985	100	40	0.375736	60
chr13	48652928	48653928	upstream1K:CYSLTR2;NM_001308467.3	48652985	100	40	0.375736	60
chr13	48652928	48653928	upstream1K:CYSLTR2;NM_001308470.3	48652985	100	40	0.375736	60
chr13	62322656	62323656	upstream1K:LINC00459;NR_047038.1	62323195	85	23.5294	0.226117	61.4706
chr13	68303360	68304360	upstream1K:HNRNPA1P18;HNRNPA1P18	68303989	82.7586	39.1304	0.457024	43.6282
chr13	69975706	69976706	upstream1K:KLHL1;XM_017020679.1	69976154	100	64.7059	0.423152	35.2941
chr13	70458465	70459465	upstream1K:RNU6-54P;RNU6-54P	70458911	66.6667	5.55556	0.245818	61.1111
chr13	75108586	75109586	upstream1K:RNU6-38P;RNU6-38P	75109177	100	28.5714	0.0774858	71.4286
chr13	75619433	75620433	upstream1K:LMO7;NM_005358.5	75620218	68.1818	17.3913	0.362216	50.7905
chr13	79565726	79566726	upstream1K:LINC01068;NR_125772.1	79566491	100	58.3333	0.477656	41.6667
chr13	81226983	81227983	upstream1K:LINC00564;NR_047494.1	81227238	12.5	72.2222	0.325895	-59.7222
chr13	89403515	89404515	upstream1K:LOC107984621;XR_001749954.1	89404314	81.8182	17.6471	0.444048	64.1711
chr13	92489162	92490162	upstream1K:MIR548AS;NR_049840.1	92490110	0	45.4545	0.357163	-45.4545
chr13	108267239	108268239	upstream1K:TNFSF13B;XR_001749468.1	108267507	15	80	0.380645	-65
chr14	20962578	20963578	upstream1K:RN7SL189P;RN7SL189P	20963216	5	57.1429	0.298281	-52.1429
chr14	22111422	22112422	upstream1K:TRAV25;id-TRAV25	22112000	85.7143	15	0.139341	70.7143
chr14	22333435	22334435	upstream1K:LOC100420343;LOC100420343	22334434	100	35.7143	0.33695	64.2857
chr14	23001501	23002501	upstream1K:C14orf93;XM_024449687.1	23002408	0	66.6667	0.461182	-66.6667
chr14	28592772	28593772	upstream1K:EIF4A1P12;EIF4A1P12	28593312	7.69231	70	0.371714	-62.3077
chr14	28613632	28614632	upstream1K:LINC02300;XR_943666.2	28613856	93.75	28.5714	0.267995	65.1786
chr14	28613632	28614632	upstream1K:LINC02300;XR_001750690.1	28613856	93.75	28.5714	0.267995	65.1786
chr14	29275250	29276250	upstream1K:LOC102724934;XR_001750706.1	29276221	92.8571	30.7692	0.423152	62.0879
chr14	29275250	29276250	upstream1K:LOC102724934;XR_001750706.1	29276222	93.75	35.7143	0.426209	58.0357
chr14	30054160	30055160	upstream1K:RPS6P24;RPS6P24	30054927	100	27.2727	0.387927	72.7273
chr14	30820390	30821390	upstream1K:RPL27P1;RPL27P1	30820515	64.7059	6.66667	0.37951	58.0392
chr14	41295409	41296409	upstream1K:LOC100533628;LOC100533628	41295653	92	48.1481	0.352116	43.8519
chr14	43299267	43300267	upstream1K:HNRNPUP1;HNRNPUP1	43299275	68.9655	20.6897	0.295137	48.2759
chr14	54188479	54189479	upstream1K:LOC105370507;XR_943882.2	54189260	0	58.8235	0.392246	-58.8235
chr14	54188479	54189479	upstream1K:LOC105370507;XR_943883.2	54189260	0	58.8235	0.392246	-58.8235
chr14	54188479	54189479	upstream1K:LOC105370507;XR_943884.1	54189260	0	58.8235	0.392246	-58.8235
chr14	54188479	54189479	upstream1K:LOC105370507;XR_001750980.1	54189260	0	58.8235	0.392246	-58.8235
chr14	55331521	55332521	upstream1K:FBXO34;XM_005267791.4	55331961	74.6032	43.1818	0.418488	31.4214
chr14	57563369	57564369	upstream1K:LOC105370519;XR_002957593.1	57563768	94.1176	36.3636	0.481826	57.754
chr14	57563369	57564369	upstream1K:LOC105370519;XR_002957593.1	57563853	100	38.4615	0.278761	61.5385
chr14	57563369	57564369	upstream1K:LOC105370519;XR_002957592.1	57563768	94.1176	36.3636	0.481826	57.754
chr14	57563369	57564369	upstream1K:LOC105370519;XR_002957592.1	57563853	100	38.4615	0.278761	61.5385
chr14	60158010	60159010	upstream1K:SCOCP1;SCOCP1	60158634	94.7368	45.4545	0.352116	49.2823
chr14	68720669	68721669	upstream1K:LOC105370547;XR_001750995.1	68720806	100	40	0.49601	60
chr14	70257012	70258012	upstream1K:LOC101928046;XR_943989.1	70257433	64.2857	9.09091	0.219833	55.1948
chr14	74022059	74023059	upstream1K:BBOF1;XM_011537178.2	74023031	58.3333	100	0.339563	-41.6667
chr14	83039544	83040544	upstream1K:LOC105370600;XR_944089.2	83040539	62.963	96.5517	0.486026	-33.5888
chr14	83039544	83040544	upstream1K:LOC105370600;XR_944090.3	83040539	62.963	96.5517	0.486026	-33.5888
chr14	83039643	83040643	upstream1K:LOC105370600;XR_002957602.1	83040539	62.963	96.5517	0.486026	-33.5888
chr14	84174521	84175521	upstream1K:MTND6P27;MTND6P27	84175309	84.375	42.4242	0.33695	41.9508
chr14	84299016	84300016	upstream1K:LOC105370603;XR_944096.2	84299982	96.5517	45	0.127144	51.5517
chr14	84299016	84300016	upstream1K:LOC105370603;XR_944097.2	84299982	96.5517	45	0.127144	51.5517
chr14	100982875	100983875	upstream1K:SNORD114-23;NR_003216.1	100983729	100	58.8235	0.450969	41.1765
chr14	102921429	102922429	upstream1K:AMN;XM_011537202.3	102922146	10.5263	60.8696	0.411401	-50.3432
chr14	102921436	102922436	upstream1K:AMN;XM_024449714.1	102922146	10.5263	60.8696	0.411401	-50.3432
chr14	102921662	102922662	upstream1K:AMN;NM_030943.4	102922146	10.5263	60.8696	0.411401	-50.3432
chr14	102921921	102922921	upstream1K:AMN;XM_011537203.3	102922146	10.5263	60.8696	0.411401	-50.3432
chr14_KI270846v1_alt	824417	825417	upstream1K:IGHV3-32;id-IGHV3-32-2	824657	9.09091	83.3333	0.325895	-74.2424
chr15	25169722	25170722	upstream1K:SNORD115@;SNORD115@	25170029	100	6.25	0.0248989	93.75
chr15	25169722	25170722	upstream1K:SNORD115-1;NR_001291.2	25170029	100	6.25	0.0248989	93.75
chr15	25169794	25170794	upstream1K:DMAC1P1;DMAC1P1	25170029	100	6.25	0.0248989	93.75
chr15	36044841	36045841	upstream1K:LINC02853;XR_109174.4	36045049	75	20	0.494317	55
chr15	59767329	59768329	upstream1K:RPS3AP6;RPS3AP6	59768218	66.6667	15	0.350488	51.6667
chr15	79435763	79436763	upstream1K:MINAR1;XM_011521395.2	79436545	40	94.7368	0.282972	-54.7368
chr15	89496583	89497583	upstream1K:RHCG;NM_001321041.2	89497319	19.2308	75	0.364811	-55.7692
chr15	89496583	89497583	upstream1K:RHCG;NR_110261.2	89497319	19.2308	75	0.364811	-55.7692
chr15	89496583	89497583	upstream1K:RHCG;NM_016321.3	89497319	19.2308	75	0.364811	-55.7692
chr15	100074190	100075190	upstream1K:RNA5SP402;RNA5SP402	100074704	95.4545	47.0588	0.369343	48.3957
chr16	2681522	2682522	upstream1K:KCTD5;NM_018992.4	2681659	90.9091	23.0769	0.423152	67.8322
chr16	3236221	3237221	upstream1K:ZNF200;XM_005255556.1	3237087	86.6667	30.4348	0.377078	56.2319
chr16	6747907	6748907	upstream1K:RNU7-99P;RNU7-99P	6748043	88.2353	25	0.416848	63.2353
chr16	10718832	10719832	upstream1K:MTND6P33;MTND6P33	10719012	57.6923	12.5	0.405104	45.1923
chr16	11241465	11242465	upstream1K:HNRNPCP4;HNRNPCP4	11241815	52.9412	100	0.387927	-47.0588
chr16	20762995	20763995	upstream1K:ACSM3;XM_011545911.2	20763453	9.09091	80	0.482336	-70.9091
chr16	20762995	20763995	upstream1K:ACSM3;XM_024450367.1	20763453	9.09091	80	0.482336	-70.9091
chr16	20762995	20763995	upstream1K:ACSM3;XM_017023523.2	20763453	9.09091	80	0.482336	-70.9091
chr16	20763013	20764013	upstream1K:ACSM3;NM_202000.3	20763453	9.09091	80	0.482336	-70.9091
chr16	20763013	20764013	upstream1K:ACSM3;NM_005622.4	20763453	9.09091	80	0.482336	-70.9091
chr16	23106302	23107302	upstream1K:USP31;XM_017023499.2	23106385	0	81.8182	0.219833	-81.8182
chr16	52941138	52942138	upstream1K:LOC100288763;LOC100288763	52941468	92.8571	47.619	0.333576	45.2381
chr16	53011296	53012296	upstream1K:LOC100128523;LOC100128523	53011915	6.25	52.381	0.219833	-46.131
chr16	74551213	74552213	upstream1K:RPS10P23;RPS10P23	74551855	13.3333	81.8182	0.379336	-68.4848
chr16	75536108	75537108	upstream1K:CHST5;NM_024533.5	75536613	40	100	0.49601	-60
chr17	3474984	3475984	upstream1K:ASPA;XR_934026.2	3475582	40	100	0.375736	-60
chr17	3474996	3475996	upstream1K:ASPA;NM_000049.4	3475582	40	100	0.375736	-60
chr17	5112274	5113274	upstream1K:ZNF232;NM_001320955.1	5113167	9.52381	69.2308	0.308208	-59.707
chr17	5112274	5113274	upstream1K:ZNF232;NM_001320952.1	5113167	9.52381	69.2308	0.308208	-59.707
chr17	10518542	10519542	upstream1K:MYH1;NM_005963.4	10518902	90.9091	18.1818	0.482336	72.7273
chr17	10518719	10519719	upstream1K:MYH1;XM_017024675.1	10518902	90.9091	18.1818	0.482336	72.7273
chr17	19602844	19603844	upstream1K:MTND2P12;MTND2P12	19602883	0	68.75	0.152324	-68.75
chr17	21611896	21612896	upstream1K:LOC101930665;XR_934335.2	21612267	2.94118	45	0.226977	-42.0588
chr17	21611914	21612914	upstream1K:LOC101930665;XR_934333.2	21612267	2.94118	45	0.226977	-42.0588
chr17	21611914	21612914	upstream1K:LOC101930665;XR_934337.2	21612267	2.94118	45	0.226977	-42.0588
chr17	21611914	21612914	upstream1K:LOC101930665;XR_934336.2	21612267	2.94118	45	0.226977	-42.0588
chr17	21611914	21612914	upstream1K:LOC101930665;XR_934334.2	21612267	2.94118	45	0.226977	-42.0588
chr17	21611914	21612914	upstream1K:LOC101930665;XR_429862.3	21612267	2.94118	45	0.226977	-42.0588
chr17	22527992	22528992	upstream1K:MTCO2P13;MTCO2P13	22528983	100	30.7692	0.289256	69.2308
chr17	22528921	22529921	upstream1K:NMTRS-TGA3-1;NMTRS-TGA3-1	22528983	100	30.7692	0.289256	69.2308
chr17	22528933	22529933	upstream1K:MTATP6P3;MTATP6P3	22528983	100	30.7692	0.289256	69.2308
chr17	35730638	35731638	upstream1K:RASL10B;NM_033315.4	35730669	35.7143	100	0.492466	-64.2857
chr17	42681530	42682530	upstream1K:CNTNAP1;NM_003632.3	42682145	0	36.8421	0.482336	-36.8421
chr17	42681640	42682640	upstream1K:CNTNAP1;XM_005257748.4	42682145	0	36.8421	0.482336	-36.8421
chr17	42681843	42682843	upstream1K:CCR10;NM_016602.3	42682145	0	36.8421	0.482336	-36.8421
chr17	74623738	74624738	upstream1K:CD300E;NM_181449.3	74624123	100	38.4615	0.139839	61.5385
chr17	74623958	74624958	upstream1K:CD300E;XM_017024575.1	74624123	100	38.4615	0.139839	61.5385
chr17	78187204	78188204	upstream1K:TK1;NM_001363848.1	78188142	52.6316	100	0.400122	-47.3684
chr18	2126369	2127369	upstream1K:LOC105371956;XR_935087.2	2126828	9.09091	75	0.423152	-65.9091
chr18	3393885	3394885	upstream1K:IGLJCOR18;IGLJCOR18	3394073	95	47.3684	0.416229	47.6316
chr18	31317159	31318159	upstream1K:DSG1;NM_001942.4	31317308	80	17.6471	0.387927	62.3529
chr18	35040412	35041412	upstream1K:MAPRE2;NM_001256420.2	35040565	88	16.6667	0.117831	71.3333
chr18	35040412	35041412	upstream1K:MAPRE2;NM_014268.4	35040565	88	16.6667	0.117831	71.3333
chr18	35040412	35041412	upstream1K:MAPRE2;NR_046177.2	35040565	88	16.6667	0.117831	71.3333
chr18	39281416	39282416	upstream1K:LOC112268214;XR_002958215.1	39282080	100	46.1538	0.438418	53.8462
chr18	39281416	39282416	upstream1K:LOC112268214;XR_002958215.1	39282086	92.8571	30.7692	0.423152	62.0879
chr18	48965133	48966133	upstream1K:LOC105372108;XR_935456.2	48966076	80	7.14286	0.295233	72.8571
chr18	48965133	48966133	upstream1K:LOC105372108;XR_935456.2	48966084	75	0	0.0889059	75
chr18	50644787	50645787	upstream1K:MAPK4;XM_011526074.2	50645296	75	15.7895	0.484286	59.2105
chr18	50644787	50645787	upstream1K:MAPK4;XM_005258299.3	50645296	75	15.7895	0.484286	59.2105
chr18	71776918	71777918	upstream1K:LOC105376873;XR_935614.2	71777095	78.9474	21.0526	0.375654	57.8947
chr18	77437248	77438248	upstream1K:BDP1P;BDP1P	77437394	100	38.4615	0.139839	61.5385
chr18	77984809	77985809	upstream1K:LOC105372218;XR_935669.1	77985293	92.3077	33.3333	0.49601	58.9744
chr18	77984809	77985809	upstream1K:LOC105372218;XR_935668.1	77985293	92.3077	33.3333	0.49601	58.9744
chr19	10012482	10013482	upstream1K:RDH8;NM_015725.4	10013026	36.3636	100	0.33363	-63.6364
chr19	15815664	15816664	upstream1K:OR10H1;NM_013940.4	15816586	88.2353	30.7692	0.497489	57.4661
chr19	36360480	36361480	upstream1K:ZFP14;XM_024451625.1	36360962	14.2857	76.4706	0.37951	-62.1849
chr19	37719761	37720761	upstream1K:ZNF607;NM_001375895.1	37720456	76.9231	13.3333	0.457223	63.5897
chr19	37719761	37720761	upstream1K:ZNF607;NM_032689.5	37720456	76.9231	13.3333	0.457223	63.5897
chr19	37720165	37721165	upstream1K:ZNF607;XM_006723435.4	37720456	76.9231	13.3333	0.457223	63.5897
chr19	50123194	50124194	upstream1K:SNAR-A10;NR_024229.1	50123834	10.4167	41.2698	0.244365	-30.8532
chr19	50123194	50124194	upstream1K:SNAR-A10;NR_024229.1	50123850	11.6667	50.6667	0.0287992	-39
chr19	51816758	51817758	upstream1K:FPR3;XM_011526687.2	51817487	68.4211	13.3333	0.482336	55.0877
chr2	40970267	40971267	upstream1K:LOC105374497;XR_001739421.2	40970506	94.7368	47.8261	0.481342	46.9108
chr2	40970267	40971267	upstream1K:LOC105374497;XR_001739423.1	40970506	94.7368	47.8261	0.481342	46.9108
chr2	40970267	40971267	upstream1K:LOC105374497;XR_939995.2	40970506	94.7368	47.8261	0.481342	46.9108
chr2	40970267	40971267	upstream1K:LOC105374497;XR_939994.2	40970506	94.7368	47.8261	0.481342	46.9108
chr2	49233899	49234899	upstream1K:RNU6-439P;RNU6-439P	49234047	91.6667	45.1613	0.2835	46.5054
chr2	79291975	79292975	upstream1K:LOC107985902;XR_001739554.1	79292697	60	6.25	0.494317	53.75
chr2	79291975	79292975	upstream1K:LOC107985902;XR_001739555.1	79292697	60	6.25	0.494317	53.75
chr2	79291975	79292975	upstream1K:LOC107985902;XR_001739553.1	79292697	60	6.25	0.494317	53.75
chr2	79291975	79292975	upstream1K:LOC107985902;XR_001739556.1	79292697	60	6.25	0.494317	53.75
chr2	79291975	79292975	upstream1K:LOC107985902;XR_001739557.1	79292697	60	6.25	0.494317	53.75
chr2	79291990	79292990	upstream1K:LOC107985902;XR_001739558.1	79292697	60	6.25	0.494317	53.75
chr2	79291993	79292993	upstream1K:LOC107985902;XR_001739560.1	79292697	60	6.25	0.494317	53.75
chr2	79291993	79292993	upstream1K:LOC107985902;XR_001739559.1	79292697	60	6.25	0.494317	53.75
chr2	82608637	82609637	upstream1K:RBX1P1;RBX1P1	82609574	85	25	0.462562	60
chr2	82814750	82815750	upstream1K:MTND5P27;MTND5P27	82814990	100	58.3333	0.427665	41.6667
chr2	83656734	83657734	upstream1K:RNU6-1312P;RNU6-1312P	83657280	92.5926	38.0952	0.151806	54.4974
chr2	106698738	106699738	upstream1K:EEF1A1P12;EEF1A1P12	106698884	87.8788	45.8333	0.387927	42.0455
chr2	115115669	115116669	upstream1K:LOC105373574;XR_923236.2	115116339	74.0741	28.125	0.325895	45.9491
chr2	129243362	129244362	upstream1K:LOC105373612;XR_001739709.1	129244153	6.66667	64.7059	0.37951	-58.0392
chr2	131373650	131374650	upstream1K:MTND4P21;MTND4P21	131374611	9.52381	56.5217	0.424811	-46.9979
chr2	131381568	131382568	upstream1K:NMTRS-TGA2-1;NMTRS-TGA2-1	131382255	0	45.4545	0.301026	-45.4545
chr2	131381590	131382590	upstream1K:MTATP6P4;MTATP6P4	131382255	0	45.4545	0.301026	-45.4545
chr2	133569255	133570255	upstream1K:NCKAP5;XM_005263659.4	133570139	22.7273	73.5294	0.246424	-50.8021
chr2	133569255	133570255	upstream1K:NCKAP5;XM_011511097.3	133570139	22.7273	73.5294	0.246424	-50.8021
chr2	133569255	133570255	upstream1K:NCKAP5;XM_017003976.2	133570139	22.7273	73.5294	0.246424	-50.8021
chr2	138043731	138044731	upstream1K:LOC107985948;XR_001739719.1	138044603	100	56.5217	0.312172	43.4783
chr2	153421913	153422913	upstream1K:TUBAP13;TUBAP13	153422855	95.8333	29.4118	0.0616419	66.4216
chr2	153762768	153763768	upstream1K:DNAJA1P2;DNAJA1P2	153763295	75	0	0.289539	75
chr2	155263724	155264724	upstream1K:MTCO1P45;MTCO1P45	155263745	70	0	0.387927	70
chr2	155310076	155311076	upstream1K:MTND4P28;MTND4P28	155310191	91.6667	42.8571	0.362216	48.8095
chr2	178881352	178882352	upstream1K:LOC105373766;XR_001739140.1	178881486	95.4545	42.8571	0.212689	52.5974
chr2	180571821	180572821	upstream1K:LOC105373770;XR_923637.2	180571895	100	68.4211	0.46121	31.5789
chr2	184189269	184190269	upstream1K:LOC102724340;XR_923652.2	184189823	93.75	28.5714	0.267995	65.1786
chr2	184189269	184190269	upstream1K:LOC102724340;XR_001739819.1	184189823	93.75	28.5714	0.267995	65.1786
chr2	201257034	201258034	upstream1K:CASP8;NM_001080125.2	201257463	0	53.8462	0.438418	-53.8462
chr2	201257034	201258034	upstream1K:CASP8;NR_111983.2	201257463	0	53.8462	0.438418	-53.8462
chr2	201257040	201258040	upstream1K:CASP8;XM_006712790.4	201257463	0	53.8462	0.438418	-53.8462
chr2	201257040	201258040	upstream1K:CASP8;XM_005246891.5	201257463	0	53.8462	0.438418	-53.8462
chr2	201257085	201258085	upstream1K:CASP8;XM_005246892.2	201257463	0	53.8462	0.438418	-53.8462
chr2	201257085	201258085	upstream1K:CASP8;XM_005246889.2	201257463	0	53.8462	0.438418	-53.8462
chr2	201257210	201258210	upstream1K:CASP8;XR_923035.1	201257463	0	53.8462	0.438418	-53.8462
chr2	201257210	201258210	upstream1K:CASP8;XM_005246885.2	201257463	0	53.8462	0.438418	-53.8462
chr2	201257210	201258210	upstream1K:CASP8;XM_005246895.3	201257463	0	53.8462	0.438418	-53.8462
chr2	201257210	201258210	upstream1K:CASP8;XM_005246893.3	201257463	0	53.8462	0.438418	-53.8462
chr2	211777272	211778272	upstream1K:MTCO1P46;MTCO1P46	211777771	100	52.6316	0.414791	47.3684
chr2	217761311	217762311	upstream1K:RPL7L1P9;RPL7L1P9	217761436	93.1034	52.381	0.461182	40.7225
chr2	217761311	217762311	upstream1K:RPL7L1P9;RPL7L1P9	217761578	40	0	0.33695	40
chr2	229605138	229606138	upstream1K:RNU7-9P;RNU7-9P	229606021	0	61.9048	0.0962071	-61.9048
chr2	232776565	232777565	upstream1K:KCNJ13;NM_001172416.1	232777214	60	100	0.317304	-40
chr2	232776565	232777565	upstream1K:KCNJ13;NM_001172417.1	232777214	60	100	0.317304	-40
chr2	232776565	232777565	upstream1K:KCNJ13;NM_002242.4	232777214	60	100	0.317304	-40
chr20	1511560	1512560	upstream1K:LOC105372499;XR_001754464.1	1512409	100	18.75	0.0472724	81.25
chr20	1657779	1658779	upstream1K:SIRPG;NM_018556.4	1658679	100	40	0.49601	60
chr20	1657779	1658779	upstream1K:SIRPG;NM_080816.3	1658679	100	40	0.49601	60
chr20	1657779	1658779	upstream1K:SIRPG;NM_001039508.2	1658679	100	40	0.49601	60
chr20	1657782	1658782	upstream1K:SIRPG;XM_011529287.2	1658679	100	40	0.49601	60
chr20	1657814	1658814	upstream1K:SIRPG;XM_005260749.4	1658679	100	40	0.49601	60
chr20	1722292	1723292	upstream1K:SIRPB3P;NR_164369.1	1723148	64.2857	0	0.385958	64.2857
chr20	7697352	7698352	upstream1K:LOC105372518;XR_937231.1	7697481	100	61.1111	0.433136	38.8889
chr20	7697352	7698352	upstream1K:LOC105372518;XR_937230.1	7697481	100	61.1111	0.433136	38.8889
chr20	7697352	7698352	upstream1K:LOC105372518;XR_937232.1	7697481	100	61.1111	0.433136	38.8889
chr20	7697352	7698352	upstream1K:LOC105372518;XR_937233.1	7697481	100	61.1111	0.433136	38.8889
chr20	18090751	18091751	upstream1K:RPL15P1;RPL15P1	18091624	20	81.8182	0.356284	-61.8182
chr20	25733228	25734228	upstream1K:VN1R108P;VN1R108P	25733376	92.3077	41.6667	0.459245	50.641
chr20	34821639	34822639	upstream1K:NCOA6;NM_001318240.1	34822401	58.8235	100	0.417354	-41.1765
chr20	41999447	42000447	upstream1K:LOC643172;LOC643172	42000312	70.5882	9.52381	0.190457	61.0644
chr20	44354698	44355698	upstream1K:HNF4A;NM_001287182.2	44355062	20	93.3333	0.258899	-73.3333
chr20	44354698	44355698	upstream1K:HNF4A;NM_001030004.3	44355062	20	93.3333	0.258899	-73.3333
chr20	44354698	44355698	upstream1K:HNF4A;NM_001030003.3	44355062	20	93.3333	0.258899	-73.3333
chr20	44354698	44355698	upstream1K:HNF4A;NM_001287184.2	44355062	20	93.3333	0.258899	-73.3333
chr20	44354800	44355800	upstream1K:HNF4A;NM_001287183.1	44355062	20	93.3333	0.258899	-73.3333
chr20	44354800	44355800	upstream1K:HNF4A;NM_175914.4	44355062	20	93.3333	0.258899	-73.3333
chr20	46098474	46099474	upstream1K:RPL13P2;RPL13P2	46098904	10	82.3529	0.346956	-72.3529
chr20	48470319	48471319	upstream1K:LOC105372645;XR_936815.2	48470946	41.1765	100	0.406272	-58.8235
chr21	8248504	8249504	upstream1K:MIR6724-2;NR_128715.1	8248508	58.3333	5.26316	0.486026	53.0702
chr21	10412496	10413496	upstream1K:BAGE2;NR_169270.1	10413026	8.77193	40.9091	0.219833	-32.1372
chr21	10412496	10413496	upstream1K:BAGE2;NR_169269.1	10413026	8.77193	40.9091	0.219833	-32.1372
chr21	10575289	10576289	upstream1K:CYCSP41;CYCSP41	10576190	81.25	43.5897	0.450969	37.6603
chr21	10575289	10576289	upstream1K:CYCSP41;CYCSP41	10576248	84.2105	33.3333	0.108025	50.8772
chr21	10613378	10614378	upstream1K:SLC25A15P4;SLC25A15P4	10613447	100	37.5	0.372209	62.5
chr21	10613378	10614378	upstream1K:SLC25A15P4;SLC25A15P4	10614268	83.3333	32	0.222961	51.3333
chr21	13837729	13838729	upstream1K:ZNF114P1;ZNF114P1	13838563	90.9091	23.0769	0.148691	67.8322
chr21	24427739	24428739	upstream1K:LINC01684;NR_135520.1	24428714	69.5652	8.33333	0.379336	61.2319
chr21	24427739	24428739	upstream1K:LINC01684;NR_135519.1	24428714	69.5652	8.33333	0.379336	61.2319
chr21	24427739	24428739	upstream1K:LINC01684;NR_135521.1	24428714	69.5652	8.33333	0.379336	61.2319
chr21	25031920	25032920	upstream1K:LOC100419737;LOC100419737	25032753	64.2857	0	0.492466	64.2857
chr21	26392634	26393634	upstream1K:CYYR1-AS1;NR_135516.1	26393417	92.8571	16.6667	0.197787	76.1905
chr21	27491117	27492117	upstream1K:NCSTNP1;NCSTNP1	27491160	93.5484	57.1429	0.455271	36.4055
chr21	27491117	27492117	upstream1K:NCSTNP1;NCSTNP1	27491213	92.6829	60.7143	0.482336	31.9686
chr21	27491117	27492117	upstream1K:NCSTNP1;NCSTNP1	27491488	91.6667	45.8333	0.423152	45.8333
chr21	27491117	27492117	upstream1K:NCSTNP1;NCSTNP1	27491549	100	47.3684	0.0892687	52.6316
chr21	28047413	28048413	upstream1K:LINC01697;NR_126010.1	28047850	84.375	43.2432	0.298771	41.1318
chr22	20337912	20338912	upstream1K:FAM230G;NR_136572.2	20338466	37.5	84.7826	0.0248989	-47.2826
chr22	26481808	26482808	upstream1K:HPS4;XM_011530494.2	26481872	13.0435	62.5	0.493299	-49.4565
chr22	35195027	35196027	upstream1K:COX7BP1;COX7BP1	35195381	100	21.4286	0.0139624	78.5714
chr22	35195027	35196027	upstream1K:COX7BP1;COX7BP1	35195413	38.2353	4	0.49601	34.2353
chr22	35195027	35196027	upstream1K:COX7BP1;COX7BP1	35195423	72.973	32	0.482336	40.973
chr22	35195027	35196027	upstream1K:COX7BP1;COX7BP1	35195433	48.5714	7.40741	0.325895	41.164
chr22	35195027	35196027	upstream1K:COX7BP1;COX7BP1	35195493	94.2857	55	0.373468	39.2857
chr22	35195027	35196027	upstream1K:COX7BP1;COX7BP1	35195509	67.5676	21.7391	0.411028	45.8284
chr22	35195027	35196027	upstream1K:COX7BP1;COX7BP1	35195517	96.9697	58.3333	0.262007	38.6364
chr22	35195027	35196027	upstream1K:COX7BP1;COX7BP1	35195537	84.375	29.1667	0.139341	55.2083
chr22	35195027	35196027	upstream1K:COX7BP1;COX7BP1	35195567	80.6452	19.0476	0.0749589	61.5975
chr22	39013235	39014235	upstream1K:APOBEC3C;XM_024452218.1	39013441	93.3333	30	0.461182	63.3333
chr22	39013256	39014256	upstream1K:APOBEC3C;NM_014508.3	39013441	93.3333	30	0.461182	63.3333
chr22	43706503	43707503	upstream1K:EFCAB6;XM_011530327.2	43707412	14.8148	73.3333	0.282972	-58.5185
chr22	46943659	46944659	upstream1K:LOC105369161;XR_938320.2	46943845	100	52.6316	0.400122	47.3684
chr22_KI270733v1_random	139978	140978	upstream1K:LOC107987393;XR_001756152.1	140567	45.3125	17.3333	0.280595	27.9792
chr22_KI270733v1_random	139978	140978	upstream1K:LOC107987393;XR_001756152.1	140576	32.3077	3.8961	0.0557225	28.4116
chr22_KI270733v1_random	139978	140978	upstream1K:LOC107987393;XR_001756152.1	140588	40.9091	11.1111	0.110455	29.798
chr22_KI270733v1_random	139978	140978	upstream1K:LOC107987393;XR_001756152.1	140652	58.3333	21.8182	0.221982	36.5152
chr22_KI270733v1_random	139978	140978	upstream1K:LOC107987393;XR_001756152.1	140661	60.9756	25.4902	0.338594	35.4854
chr22_KI270733v1_random	170011	171011	upstream1K:RNA18SP4;RNA18SP4	170012	38.0952	0	0.431069	38.0952
chr22_KI270733v1_random	172955	173955	upstream1K:RNA5-8SP9;RNA5-8SP9	173265	32.6087	1.35135	0.0287992	31.2573
chr3	591104	592104	upstream1K:LINC01266;NR_110118.1	591157	95.6522	50	0.388852	45.6522
chr3	9181875	9182875	upstream1K:SRGAP3;XM_017007579.1	9182418	18.1818	100	0.219833	-81.8182
chr3	9181876	9182876	upstream1K:SRGAP3;XR_001740391.1	9182418	18.1818	100	0.219833	-81.8182
chr3	9181879	9182879	upstream1K:SRGAP3;XM_017007575.1	9182418	18.1818	100	0.219833	-81.8182
chr3	9181879	9182879	upstream1K:SRGAP3;XM_017007574.1	9182418	18.1818	100	0.219833	-81.8182
chr3	20269070	20270070	upstream1K:RNU6-822P;RNU6-822P	20269171	65.5172	0	0.0116591	65.5172
chr3	20903345	20904345	upstream1K:LOC107986068;XR_001740619.1	20903868	97.5	64.7059	0.484286	32.7941
chr3	21443259	21444259	upstream1K:ZNF385D;XM_017007202.1	21444011	100	52.9412	0.387927	47.0588
chr3	24767769	24768769	upstream1K:LOC107986070;XR_001740623.1	24768221	100	38.4615	0.315661	61.5385
chr3	25255647	25256647	upstream1K:LOC105376998;XR_940657.2	25256584	80.9524	30.4348	0.387927	50.5176
chr3	48333908	48334908	upstream1K:SPINK8;XM_024453713.1	48334840	94.7368	33.3333	0.295137	61.4035
chr3	48333909	48334909	upstream1K:SPINK8;XR_002959568.1	48334840	94.7368	33.3333	0.295137	61.4035
chr3	48333909	48334909	upstream1K:SPINK8;XM_024453712.1	48334840	94.7368	33.3333	0.295137	61.4035
chr3	75623850	75624850	upstream1K:UNC93B3;UNC93B3	75624412	84.6154	33.3333	0.458994	51.2821
chr3	87593805	87594805	upstream1K:APOOP2;APOOP2	87594087	58.3333	6.25	0.375736	52.0833
chr3	87593805	87594805	upstream1K:APOOP2;APOOP2	87594133	100	36.3636	0.160714	63.6364
chr3	87909219	87910219	upstream1K:RNU6ATAC6P;RNU6ATAC6P	87909856	82.6087	20	0.408896	62.6087
chr3	87909219	87910219	upstream1K:RNU6ATAC6P;RNU6ATAC6P	87909955	78.7879	25	0.295233	53.7879
chr3	96565294	96566294	upstream1K:LOC391556;LOC391556	96565467	92.3077	45.4545	0.295137	46.8531
chr3	98263243	98264243	upstream1K:OR5H6;NM_001005479.2	98263987	90.3226	34.4828	0.0641761	55.8398
chr3	104910015	104911015	upstream1K:LOC107986108;XR_001740833.1	104910144	76.9231	10	0.194211	66.9231
chr3	109240506	109241506	upstream1K:LOC100419877;LOC100419877	109241131	65	7.14286	0.39623	57.8571
chr3	134352143	134353143	upstream1K:RPL39P5;RPL39P5	134352200	80	8.33333	0.450969	71.6667
chr3	145824778	145825778	upstream1K:RPL21P39;RPL21P39	145825526	60.8696	6.25	0.332667	54.6196
chr3	158610199	158611199	upstream1K:MTAPP1;MTAPP1	158610782	66.6667	0	0.253918	66.6667
chr3	164449686	164450686	upstream1K:LOC105374191;XR_924663.2	164450278	100	36.3636	0.177348	63.6364
chr3	164449811	164450811	upstream1K:LOC105374191;XR_001741000.1	164450278	100	36.3636	0.177348	63.6364
chr3	164449811	164450811	upstream1K:LOC105374191;XR_001741000.1	164450698	82.6087	28.5714	0.461182	54.0373
chr3	164449811	164450811	upstream1K:LOC105374191;XR_001741001.1	164450278	100	36.3636	0.177348	63.6364
chr3	164449811	164450811	upstream1K:LOC105374191;XR_001741001.1	164450698	82.6087	28.5714	0.461182	54.0373
chr3	164449831	164450831	upstream1K:LOC105374191;XR_001740999.2	164450278	100	36.3636	0.177348	63.6364
chr3	164449831	164450831	upstream1K:LOC105374191;XR_001740999.2	164450698	82.6087	28.5714	0.461182	54.0373
chr3	164449833	164450833	upstream1K:LOC105374191;XR_924659.2	164450278	100	36.3636	0.177348	63.6364
chr3	164449833	164450833	upstream1K:LOC105374191;XR_924659.2	164450698	82.6087	28.5714	0.461182	54.0373
chr3	164449833	164450833	upstream1K:LOC105374191;XR_001740998.1	164450278	100	36.3636	0.177348	63.6364
chr3	164449833	164450833	upstream1K:LOC105374191;XR_001740998.1	164450698	82.6087	28.5714	0.461182	54.0373
chr3	176068900	176069900	upstream1K:EI24P1;EI24P1	176069362	100	41.6667	0.223379	58.3333
chr3	177011046	177012046	upstream1K:MTND5P15;MTND5P15	177011919	84.6154	31.25	0.352116	53.3654
chr3	190387162	190388162	upstream1K:CLDN16;NM_006580.4	190387383	33.3333	95.2381	0.142301	-61.9048
chr3	194351328	194352328	upstream1K:CPN2;NM_001080513.4	194352080	60	0	0.49601	60
chr3	194351328	194352328	upstream1K:CPN2;NM_001291988.2	194352080	60	0	0.49601	60
chr3	194351387	194352387	upstream1K:CPN2;XM_005269280.4	194352080	60	0	0.49601	60
chr4	20519087	20520087	upstream1K:SLIT2;XM_011513910.2	20519124	70.5882	10	0.216808	60.5882
chr4	20519087	20520087	upstream1K:SLIT2;XM_011513910.2	20519950	72.7273	0	0.387927	72.7273
chr4	20519087	20520087	upstream1K:SLIT2;XM_011513910.2	20519988	70	0	0.336822	70
chr4	20519087	20520087	upstream1K:SLIT2;XM_011513910.2	20519990	70	0	0.336822	70
chr4	27656496	27657496	upstream1K:LOC105374547;XR_925516.1	27656557	92.8571	20	0.295233	72.8571
chr4	31170143	31171143	upstream1K:LINC02497;NR_125935.1	31170441	66.6667	5.55556	0.245818	61.1111
chr4	35972234	35973234	upstream1K:LOC105374397;XR_925191.3	35972891	70.8333	23.0769	0.449329	47.7564
chr4	35972234	35973234	upstream1K:LOC105374397;XR_001741657.1	35972891	70.8333	23.0769	0.449329	47.7564
chr4	38044815	38045815	upstream1K:TBC1D1;XM_006714001.3	38044957	100	59.0909	0.288014	40.9091
chr4	44841580	44842580	upstream1K:LOC100419045;LOC100419045	44842069	92.3077	18.1818	0.299808	74.1259
chr4	68050478	68051478	upstream1K:MTND2P41;MTND2P41	68051181	0	50	0.308208	-50
chr4	68299321	68300321	upstream1K:LOC100422188;LOC100422188	68300212	100	40	0.24382	60
chr4	70027458	70028458	upstream1K:HTN3;NM_000200.3_2	70027584	100	41.6667	0.45775	58.3333
chr4	70429491	70430491	upstream1K:MUC7;NM_001145006.2	70430254	66.6667	7.69231	0.395295	58.9744
chr4	70429491	70430491	upstream1K:MUC7;NM_001145006.2	70430325	76.1905	16.6667	0.433136	59.5238
chr4	85099495	85100495	upstream1K:RN7SKP48;RN7SKP48	85099611	46.6667	3.57143	0.420256	43.0952
chr4	101722875	101723875	upstream1K:RNU6-462P;RNU6-462P	101723053	67.8571	11.1111	0.216808	56.746
chr4	106837571	106838571	upstream1K:ACTR6P1;ACTR6P1	106838366	91.6667	28.5714	0.462417	63.0952
chr4	111550833	111551833	upstream1K:RPL36AP23;RPL36AP23	111551718	66.6667	6.25	0.325895	60.4167
chr4	115076107	115077107	upstream1K:NDST4;XM_017008546.1	115076598	94.7368	30	0.308208	64.7368
chr4	121061478	121062478	upstream1K:RN7SKP137;RN7SKP137	121061706	92.3077	41.1765	0.282972	51.1312
chr4	125506258	125507258	upstream1K:MIR2054;NR_031746.1	125506469	73.913	15.3846	0.423152	58.5284
chr4	127813240	127814240	upstream1K:RPL21P53;RPL21P53	127813425	93.75	42.1053	0.45549	51.6447
chr4	146174702	146175702	upstream1K:LSM6;XR_001741098.1	146174908	75	12.5	0.444048	62.5
chr4	146174702	146175702	upstream1K:LSM6;XR_001741099.1	146174908	75	12.5	0.444048	62.5
chr4	146174702	146175702	upstream1K:LSM6;XR_001741100.1	146174908	75	12.5	0.444048	62.5
chr4	146174713	146175713	upstream1K:LSM6;XM_017007672.1	146174908	75	12.5	0.444048	62.5
chr4	146174717	146175717	upstream1K:LSM6;NM_007080.3	146174908	75	12.5	0.444048	62.5
chr4	155457107	155458107	upstream1K:MTND3P3;MTND3P3	155458095	100	50	0.387927	50
chr4	155457960	155458960	upstream1K:MTCO3P9;MTCO3P9	155458095	100	50	0.387927	50
chr4	163109214	163110214	upstream1K:LOC101928081;XR_244745.3	163109221	88.8889	26.087	0.0575361	62.8019
chr4	165683638	165684638	upstream1K:LINC01179;NR_121676.1	165684076	6.25	66.6667	0.408896	-60.4167
chr4	170028741	170029741	upstream1K:MFAP3L;XM_017008870.2	170029200	53.8462	0	0.394671	53.8462
chr4	170028741	170029741	upstream1K:MFAP3L;XM_017008869.2	170029200	53.8462	0	0.394671	53.8462
chr4	170028741	170029741	upstream1K:MFAP3L;XM_017008867.2	170029200	53.8462	0	0.394671	53.8462
chr4	170028741	170029741	upstream1K:MFAP3L;XM_017008864.2	170029200	53.8462	0	0.394671	53.8462
chr4	170028741	170029741	upstream1K:MFAP3L;XM_017008865.2	170029200	53.8462	0	0.394671	53.8462
chr4	171275411	171276411	upstream1K:LOC105377534;XR_939443.2	171275787	100	50	0.126454	50
chr4	173952891	173953891	upstream1K:LOC105377544;XR_939483.2	173953520	83.3333	26.6667	0.455271	56.6667
chr4	173952891	173953891	upstream1K:LOC105377544;XR_939482.2	173953520	83.3333	26.6667	0.455271	56.6667
chr4	177907936	177908936	upstream1K:LINC01099;NR_108092.1	177908130	54.5455	5	0.325895	49.5455
chr4	177907936	177908936	upstream1K:LINC01099;NR_108093.1	177908130	54.5455	5	0.325895	49.5455
chr4	178116861	178117861	upstream1K:RNU1-45P;RNU1-45P	178117205	68.1818	13.6364	0.308208	54.5455
chr4	178116861	178117861	upstream1K:RNU1-45P;RNU1-45P	178117206	68.4211	13.6364	0.289831	54.7847
chr4	183379343	183380343	upstream1K:LOC100533630;LOC100533630	183379867	83.3333	20	0.479495	63.3333
chr4	184382306	184383306	upstream1K:LINC02362;NR_125933.1	184382791	0	53.3333	0.32494	-53.3333
chr4	184382306	184383306	upstream1K:LINC02362;NR_125934.1	184382791	0	53.3333	0.32494	-53.3333
chr4	186156821	186157821	upstream1K:RPSAP70;RPSAP70	186157784	100	36.3636	0.423152	63.6364
chr5	17492076	17493076	upstream1K:H3Y2;NM_001371919.1	17492827	0	50	0.484286	-50
chr5	20830947	20831947	upstream1K:LOC100419319;LOC100419319	20831340	100	15.3846	0.103344	84.6154
chr5	28571913	28572913	upstream1K:LOC105374701;XR_001742620.1	28572124	41.1765	100	0.245818	-58.8235
chr5	29879559	29880559	upstream1K:LOC105374704;NR_134264.1	29879968	94.1176	38.4615	0.451712	55.6561
chr5	39519430	39520430	upstream1K:LINC02104;NR_104632.1	39520100	57.8947	6.25	0.45549	51.6447
chr5	52319433	52320433	upstream1K:LOC105378962;XR_001742509.1	52319467	92.3077	50	0.457223	42.3077
chr5	52319433	52320433	upstream1K:LOC105378962;XR_001742509.1	52320317	100	38.4615	0.246424	61.5385
chr5	52319433	52320433	upstream1K:LOC105378962;XR_001742509.1	52320349	100	20	0.337139	80
chr5	52319433	52320433	upstream1K:LOC105378962;XR_001742509.1	52320350	95.2381	27.2727	0.177348	67.9654
chr5	64164310	64165310	upstream1K:RNF180;XM_017009388.1	64164441	37.5	90	0.428875	-52.5
chr5	67607612	67608612	upstream1K:RPL21P55;RPL21P55	67608243	83.3333	6.25	0.122928	77.0833
chr5	67690439	67691439	upstream1K:LOC359819;LOC359819	67691307	66.6667	13.6364	0.450969	53.0303
chr5	75222309	75223309	upstream1K:ANKRD31;XM_017009320.1	75222521	45	100	0.45775	-55
chr5	78023024	78024024	upstream1K:TRQ-TTG7-1;TRQ-TTG7-1	78023707	94.7368	59.2593	0.37777	35.4776
chr5	88274376	88275376	upstream1K:RNA5SP187;RNA5SP187	88274839	94.7368	48.2759	0.417042	46.461
chr5	98393610	98394610	upstream1K:KRT8P32;KRT8P32	98393912	89.2857	40	0.403136	49.2857
chr5	98888730	98889730	upstream1K:RNU6-402P;RNU6-402P	98889262	100	45.4545	0.380645	54.5455
chr5	100046374	100047374	upstream1K:MTCYBP22;MTCYBP22	100046643	68.4211	6.25	0.258899	62.1711
chr5	100046374	100047374	upstream1K:MTCYBP22;MTCYBP22	100047207	82.5	26.3158	0.139839	56.1842
chr5	100048785	100049785	upstream1K:MTND5P10;MTND5P10	100049530	90.4762	30	0.423124	60.4762
chr5	104773817	104774817	upstream1K:LOC105379109;XR_948647.1	104774422	72.2222	5.26316	0.100391	66.9591
chr5	104773817	104774817	upstream1K:LOC105379109;XR_948638.2	104774422	72.2222	5.26316	0.100391	66.9591
chr5	104773817	104774817	upstream1K:LOC105379109;XR_948639.2	104774422	72.2222	5.26316	0.100391	66.9591
chr5	104773817	104774817	upstream1K:LOC105379109;XR_948640.2	104774422	72.2222	5.26316	0.100391	66.9591
chr5	104773817	104774817	upstream1K:LOC105379109;XR_948641.3	104774422	72.2222	5.26316	0.100391	66.9591
chr5	104773817	104774817	upstream1K:LOC105379109;XR_948648.2	104774422	72.2222	5.26316	0.100391	66.9591
chr5	104773817	104774817	upstream1K:LOC105379109;XR_948644.2	104774422	72.2222	5.26316	0.100391	66.9591
chr5	116762209	116763209	upstream1K:LINC02214;NR_104678.1	116762732	81.8182	11.1111	0.227428	70.7071
chr5	122128545	122129545	upstream1K:ZNF474;NM_207317.3	122129390	90.9091	33.3333	0.375736	57.5758
chr5	122128558	122129558	upstream1K:LOC100505841;XM_017008912.2	122129390	90.9091	33.3333	0.375736	57.5758
chr5	124221100	124222100	upstream1K:HMGB1P29;HMGB1P29	124222086	10	90	0.394671	-80
chr5	141181386	141182386	upstream1K:PCDHB16;NM_020957.4	141181731	18.75	72	0.423152	-53.25
chr5	144535670	144536670	upstream1K:RN7SKP246;RN7SKP246	144536384	100	38.8889	0.0650012	61.1111
chr5	148237524	148238524	upstream1K:MARCOL;NM_001363511.2	148237961	94.1176	36.8421	0.282972	57.2755
chr5	148311422	148312422	upstream1K:SPINK7;NM_032566.3	148311907	100	30.7692	0.454809	69.2308
chr5	148322218	148323218	upstream1K:SPINK9;XM_017009709.1	148322395	85.1852	18.1818	0.206474	67.0034
chr5	148322218	148323218	upstream1K:SPINK9;XM_017009709.1	148323031	95.4545	22.2222	0.032049	73.2323
chr5	150977418	150978418	upstream1K:LOC100419553;LOC100419553	150977429	100	50	0.298771	50
chr6	867497	868497	upstream1K:LOC101927691;NR_110853.1	867824	91.3043	44.4444	0.460001	46.8599
chr6	12834753	12835753	upstream1K:LOC105374934;XR_001743979.1	12835440	78.5714	9.09091	0.380645	69.4805
chr6	24798917	24799917	upstream1K:ARMH2;NM_001282492.2	24799160	100	55	0.414001	45
chr6	26381892	26382892	upstream1K:BTN2A2;XM_011514231.3	26382776	60	26.1905	0.450969	33.8095
chr6	26381893	26382893	upstream1K:BTN2A2;XM_017010167.1	26382776	60	26.1905	0.450969	33.8095
chr6	26381893	26382893	upstream1K:BTN2A2;XM_024446302.1	26382776	60	26.1905	0.450969	33.8095
chr6	26381893	26382893	upstream1K:BTN2A2;XM_005248798.4	26382776	60	26.1905	0.450969	33.8095
chr6	26381894	26382894	upstream1K:BTN2A2;XM_011514228.2	26382776	60	26.1905	0.450969	33.8095
chr6	26382107	26383107	upstream1K:BTN2A2;NM_001197238.2	26382776	60	26.1905	0.450969	33.8095
chr6	26382107	26383107	upstream1K:BTN2A2;NM_001197240.2	26382776	60	26.1905	0.450969	33.8095
chr6	26382107	26383107	upstream1K:BTN2A2;NM_001197237.2	26382776	60	26.1905	0.450969	33.8095
chr6	26382107	26383107	upstream1K:BTN2A2;NM_006995.5	26382776	60	26.1905	0.450969	33.8095
chr6	26382107	26383107	upstream1K:BTN2A2;NM_001197239.2	26382776	60	26.1905	0.450969	33.8095
chr6	26382107	26383107	upstream1K:BTN2A2;NM_181531.3	26382776	60	26.1905	0.450969	33.8095
chr6	26382109	26383109	upstream1K:BTN2A2;XM_017010169.1	26382776	60	26.1905	0.450969	33.8095
chr6	26382125	26383125	upstream1K:BTN2A2;XM_017010166.2	26382776	60	26.1905	0.450969	33.8095
chr6	26382181	26383181	upstream1K:BTN2A2;XM_006714953.4	26382776	60	26.1905	0.450969	33.8095
chr6	26382181	26383181	upstream1K:BTN2A2;XM_017010168.2	26382776	60	26.1905	0.450969	33.8095
chr6	26382201	26383201	upstream1K:BTN2A2;XM_006714955.3	26382776	60	26.1905	0.450969	33.8095
chr6	26382201	26383201	upstream1K:BTN2A2;XM_011514229.2	26382776	60	26.1905	0.450969	33.8095
chr6	26382201	26383201	upstream1K:BTN2A2;XM_005248797.3	26382776	60	26.1905	0.450969	33.8095
chr6	27323760	27324760	upstream1K:VN1R10P;NR_045612.1	27324355	96	50	0.437919	46
chr6	41443980	41444980	upstream1K:LOC107986538;XR_001743878.1	41444432	73.3333	9.09091	0.462417	64.2424
chr6	48523433	48524433	upstream1K:LOC107986602;XR_001744151.1	48524168	65	13.6364	0.40602	51.3636
chr6	48523433	48524433	upstream1K:LOC107986602;XR_001744156.1	48524168	65	13.6364	0.40602	51.3636
chr6	48523433	48524433	upstream1K:LOC107986602;XR_001744155.1	48524168	65	13.6364	0.40602	51.3636
chr6	48523433	48524433	upstream1K:LOC107986602;XR_001744154.1	48524168	65	13.6364	0.40602	51.3636
chr6	48523433	48524433	upstream1K:LOC107986602;XR_001744152.1	48524168	65	13.6364	0.40602	51.3636
chr6	52778355	52779355	upstream1K:GSTA12P;GSTA12P	52778954	90.9091	0	0.104226	90.9091
chr6	55874879	55875879	upstream1K:BMP5;XM_024446524.1	55875023	100	38.4615	0.486026	61.5385
chr6	55874879	55875879	upstream1K:BMP5;XM_011514817.3	55875023	100	38.4615	0.486026	61.5385
chr6	86896096	86897096	upstream1K:LOC107986532;XM_017011596.1	86896205	95.8333	52.1739	0.336593	43.6594
chr6	91726158	91727158	upstream1K:MTND4LP19;MTND4LP19	91726816	96.875	50	0.282972	46.875
chr6	102159937	102160937	upstream1K:LOC105377913;XR_942820.2	102160383	96.9697	63.6364	0.464709	33.3333
chr6	108924103	108925103	upstream1K:ARMC2-AS1;NR_104137.1	108924466	75	7.14286	0.351776	67.8571
chr6	114020640	114021640	upstream1K:NUDT19P3;NUDT19P3	114021585	94.4444	36.3636	0.213906	58.0808
chr6	121681795	121682795	upstream1K:LOC100129422;LOC100129422	121681961	64.7059	9.09091	0.282972	55.615
chr6	126603651	126604651	upstream1K:VIM2P;VIM2P	126604464	90	40	0.281566	50
chr6	132757904	132758904	upstream1K:VNN2;XR_002956311.1	132758656	85	25	0.462562	60
chr6	132757904	132758904	upstream1K:VNN2;NM_004665.6	132758656	85	25	0.462562	60
chr6	132757904	132758904	upstream1K:VNN2;XM_011536231.1	132758656	85	25	0.462562	60
chr6	132757904	132758904	upstream1K:VNN2;NR_034173.3	132758656	85	25	0.462562	60
chr6	132757904	132758904	upstream1K:VNN2;NR_034174.3	132758656	85	25	0.462562	60
chr6	132757904	132758904	upstream1K:VNN2;NR_110143.2	132758656	85	25	0.462562	60
chr6	132757904	132758904	upstream1K:VNN2;NR_110146.2	132758656	85	25	0.462562	60
chr6	132757904	132758904	upstream1K:VNN2;NR_110144.2	132758656	85	25	0.462562	60
chr6	132757904	132758904	upstream1K:VNN2;NR_110145.2	132758656	85	25	0.462562	60
chr6	132757904	132758904	upstream1K:VNN2;NM_001242350.3	132758656	85	25	0.462562	60
chr6	143863473	143864473	upstream1K:ZC2HC1B;NM_001013623.3	143864319	94.4444	47.619	0.482336	46.8254
chr6	147405825	147406825	upstream1K:YAP1P1;YAP1P1	147406027	85.7143	44.4444	0.472546	41.2698
chr6	150720098	150721098	upstream1K:PLEKHG1;NM_001329803.2	150720217	21.0526	85	0.153045	-63.9474
chr6	150720098	150721098	upstream1K:PLEKHG1;NM_001329801.2	150720217	21.0526	85	0.153045	-63.9474
chr6	150720098	150721098	upstream1K:PLEKHG1;NM_001329802.2	150720217	21.0526	85	0.153045	-63.9474
chr6	150720098	150721098	upstream1K:PLEKHG1;NM_001329806.2	150720217	21.0526	85	0.153045	-63.9474
chr6	152462890	152463890	upstream1K:SYNE1;XM_011535645.2	152463224	83.3333	13.6364	0.169572	69.697
chr6	159780381	159781381	upstream1K:SNORA20;NR_002960.1	159780408	100	33.3333	0.227457	66.6667
chr6	165409873	165410873	upstream1K:LOC105378116;XR_943240.2	165410560	78.2609	17.6471	0.245818	60.6138
chr6	165410097	165411097	upstream1K:LOC105378116;XR_943239.2	165410560	78.2609	17.6471	0.245818	60.6138
chr6	165410097	165411097	upstream1K:LOC105378116;XR_943237.2	165410560	78.2609	17.6471	0.245818	60.6138
chr6	169253846	169254846	upstream1K:THBS2;NM_001381941.1	169254226	30.7692	93.75	0.380734	-62.9808
chr6	169253846	169254846	upstream1K:THBS2;NM_001381940.1	169254226	30.7692	93.75	0.380734	-62.9808
chr6	169253846	169254846	upstream1K:THBS2;NM_003247.5	169254226	30.7692	93.75	0.380734	-62.9808
chr6	169253846	169254846	upstream1K:THBS2;NR_167744.1	169254226	30.7692	93.75	0.380734	-62.9808
chr6	169253846	169254846	upstream1K:THBS2;NR_167745.1	169254226	30.7692	93.75	0.380734	-62.9808
chr6	169253846	169254846	upstream1K:THBS2;NM_001381939.1	169254226	30.7692	93.75	0.380734	-62.9808
chr6	169253846	169254846	upstream1K:THBS2;NM_001381942.1	169254226	30.7692	93.75	0.380734	-62.9808
chr7	10450235	10451235	upstream1K:HSPA8P8;HSPA8P8	10450653	71.4286	17.3913	0.208935	54.0373
chr7	10450235	10451235	upstream1K:HSPA8P8;HSPA8P8	10450654	76.9231	0	0.165683	76.9231
chr7	11247381	11248381	upstream1K:LOC105375153;XR_001744902.2	11247984	96.2963	44.4444	0.173268	51.8519
chr7	12495428	12496428	upstream1K:LOC102725191;NR_136261.1	12495949	100	35.2941	0.391849	64.7059
chr7	14189734	14190734	upstream1K:EEF1A1P26;EEF1A1P26	14189913	51.4286	100	0.259685	-48.5714
chr7	20581256	20582256	upstream1K:EEF1A1P27;EEF1A1P27	20582037	96	48	0.244365	48
chr7	22193745	22194745	upstream1K:RAPGEF5;NM_001367600.2	22194016	0	80	0.100391	-80
chr7	22193745	22194745	upstream1K:RAPGEF5;NM_001367601.1	22194016	0	80	0.100391	-80
chr7	22193745	22194745	upstream1K:RAPGEF5;NM_001367603.1	22194016	0	80	0.100391	-80
chr7	23811642	23812642	upstream1K:TPT1P7;TPT1P7	23812149	56.5217	5.55556	0.34455	50.9662
chr7	30369049	30370049	upstream1K:DKFZP586I1420;NR_002186.1	30369609	35	100	0.195382	-65
chr7	65504895	65505895	upstream1K:LOC105375333;XR_001744944.2	65505461	65.7895	21.0526	0.197851	44.7368
chr7	65504895	65505895	upstream1K:LOC105375333;XR_001744943.2	65505461	65.7895	21.0526	0.197851	44.7368
chr7	79695918	79696918	upstream1K:LOC105375370;XR_927705.3	79696302	91.3043	38.8889	0.308208	52.4155
chr7	79695918	79696918	upstream1K:LOC105375370;XR_001744960.2	79696302	91.3043	38.8889	0.308208	52.4155
chr7	79696036	79697036	upstream1K:LOC105375370;XR_927706.3	79696302	91.3043	38.8889	0.308208	52.4155
chr7	80512064	80513064	upstream1K:GNAT3;NM_001102386.3	80512348	100	47.619	0.0967972	52.381
chr7	91311440	91312440	upstream1K:LOC105375392;XR_001744965.1	91311582	0	50	0.347972	-50
chr7	91311440	91312440	upstream1K:LOC105375392;XR_001744966.1	91311582	0	50	0.347972	-50
chr7	93905566	93906566	upstream1K:GNGT1;NM_001329426.2	93906120	100	27.7778	0.057193	72.2222
chr7	93905566	93906566	upstream1K:GNGT1;NM_021955.5	93906120	100	27.7778	0.057193	72.2222
chr7	99871167	99872167	upstream1K:CYP3A52P;CYP3A52P	99871303	100	36.3636	0.423152	63.6364
chr7	112738438	112739438	upstream1K:MIPEPP1;MIPEPP1	112738781	93.75	30.7692	0.380734	62.9808
chr7	116453595	116454595	upstream1K:LOC107986838;XR_001745342.2	116453632	92.8571	23.0769	0.258899	69.7802
chr7	116453595	116454595	upstream1K:LOC107986838;XR_001745342.2	116453870	100	25	0.289539	75
chr7	122233507	122234507	upstream1K:RPL31P37;RPL31P37	122234031	75	32.3529	0.330431	42.6471
chr7	124288014	124289014	upstream1K:LOC105375484;XR_927927.2	124288276	100	40	0.359724	60
chr7	136752301	136753301	upstream1K:LOC105375524;XR_928033.1	136753184	9.09091	76.4706	0.423152	-67.3797
chr7	142473095	142474095	upstream1K:TRBV7-5;id-TRBV7-5	142473527	10	73.3333	0.223029	-63.3333
chr7	142473526	142474526	upstream1K:MIR11400;NR_162121.1_2	142473527	10	73.3333	0.223029	-63.3333
chr7	144156025	144157025	upstream1K:OR2A3P;OR2A3P_2	144156477	100	59.375	0.325895	40.625
chr7	147166339	147167339	upstream1K:RANP2;RANP2	147167073	100	35.7143	0.139839	64.2857
chr7	147378121	147379121	upstream1K:MIR548F4;NR_031645.1	147378195	88.4615	21.4286	0.115612	67.033
chr7	147561720	147562720	upstream1K:LOC107986721;XR_001744999.1	147562012	35.2941	100	0.253918	-64.7059
chr7	151061546	151062546	upstream1K:SLC4A2;NM_001199693.1	151061732	16.6667	80	0.479495	-63.3333
chr7	151061641	151062641	upstream1K:SLC4A2;NM_001199694.2	151061732	16.6667	80	0.479495	-63.3333
chr7	153436289	153437289	upstream1K:LOC105375578;XR_928188.2	153436960	88	38.8889	0.392246	49.1111
chr8	9058630	9059630	upstream1K:SNORD3I;NR_145772.1_2	9059375	94.7368	25	0.115781	69.7368
chr8	16192651	16193651	upstream1K:MSR1;NM_138716.3	16192723	62.5	0	0.222608	62.5
chr8	16192651	16193651	upstream1K:MSR1;NM_138715.3	16192723	62.5	0	0.222608	62.5
chr8	16192651	16193651	upstream1K:MSR1;NM_002445.4	16192723	62.5	0	0.222608	62.5
chr8	19244592	19245592	upstream1K:LOC105379300;XR_949536.2	19244783	78.5714	5.55556	0.100391	73.0159
chr8	19244598	19245598	upstream1K:LOC105379300;XR_949537.1	19244783	78.5714	5.55556	0.100391	73.0159
chr8	23600138	23601138	upstream1K:RNU4-71P;RNU4-71P	23600858	90.9091	41.1765	0.428875	49.7326
chr8	24088988	24089988	upstream1K:LOC105379328;XR_949589.2	24089272	100	37.5	0.278761	62.5
chr8	27170588	27171588	upstream1K:LOC105379340;XR_949607.2	27171207	76.1905	25	0.461182	51.1905
chr8	58513779	58514779	upstream1K:LOC105375857;XR_001745921.1	58514206	65.3846	12.5	0.197102	52.8846
chr8	75480459	75481459	upstream1K:HNF4G;XM_017013376.2	75480498	71.4286	11.7647	0.391849	59.6639
chr8	76265732	76266732	upstream1K:RNU2-54P;RNU2-54P	76266646	95	50	0.394671	45
chr8	80559566	80560566	upstream1K:RNU7-174P;RNU7-174P	80559843	88.8889	29.4118	0.295233	59.4771
chr8	84414470	84415470	upstream1K:RALYL;XM_024447065.1	84414579	92.8571	31.25	0.353382	61.6071
chr8	84414483	84415483	upstream1K:RALYL;NM_001354308.2	84414579	92.8571	31.25	0.353382	61.6071
chr8	90931755	90932755	upstream1K:LOC105375634;XR_928392.3	90932554	96	56.5217	0.450969	39.4783
chr8	91916344	91917344	upstream1K:MRPS16P1;MRPS16P1	91916510	73.3333	16.6667	0.455271	56.6667
chr8	97625102	97626102	upstream1K:RPS2P33;RPS2P33	97625360	11.7647	81.8182	0.262007	-70.0535
chr8	104111648	104112648	upstream1K:LOC105375688;XR_001745680.1	104112191	87.5	18.75	0.226117	68.75
chr8	104111648	104112648	upstream1K:LOC105375688;XR_928499.1	104112191	87.5	18.75	0.226117	68.75
chr8	108970266	108971266	upstream1K:LOC107984017;XR_001745734.1	108970629	95	33.3333	0.15189	61.6667
chr8	110933954	110934954	upstream1K:MTND2P35;MTND2P35	110934350	52.9412	0	0.423152	52.9412
chr8	112148825	112149825	upstream1K:RNU4-37P;RNU4-37P	112149793	93.75	35.7143	0.426209	58.0357
chr8	123737393	123738393	upstream1K:ANXA13;NM_004306.4	123738345	18.75	78.9474	0.32487	-60.1974
chr8	123737393	123738393	upstream1K:ANXA13;NM_001003954.3	123738345	18.75	78.9474	0.32487	-60.1974
chr8	131051844	131052844	upstream1K:LOC105375760;XR_001746088.1	131052462	100	42.8571	0.48376	57.1429
chr8	131068962	131069962	upstream1K:LOC105375760;XR_001746089.1	131069748	83.3333	10	0.23773	73.3333
chr8	134813503	134814503	upstream1K:LOC102723694;XR_002956729.1	134814230	100	44.4444	0.258899	55.5556
chr8	134813503	134814503	upstream1K:LOC102723694;XR_002956729.1	134814338	78.5714	11.7647	0.230886	66.8067
chr9	652314	653314	upstream1K:KANK1;XM_024447467.1	652788	88.5714	42.8571	0.298533	45.7143
chr9	26894677	26895677	upstream1K:RN7SL100P;RN7SL100P	26894845	88.2353	31.25	0.417354	56.9853
chr9	27005972	27006972	upstream1K:IFT74;XM_017015164.1	27006806	100	35.7143	0.315661	64.2857
chr9	30559481	30560481	upstream1K:SLC4A1APP1;SLC4A1APP1	30559834	78.5714	5	0.0134258	73.5714
chr9	30800798	30801798	upstream1K:KRT18P36;KRT18P36	30801408	83.3333	28.5714	0.428467	54.7619
chr9	30986927	30987927	upstream1K:HSPA8P17;HSPA8P17	30987663	66.6667	7.14286	0.461182	59.5238
chr9	37253850	37254850	upstream1K:ZCCHC7;XM_011518051.2	37254692	8.33333	77.7778	0.295137	-69.4444
chr9	73923034	73924034	upstream1K:LOC105376086;XR_929944.2	73923949	86.3636	39.1304	0.476992	47.2332
chr9	73923034	73924034	upstream1K:LOC105376086;XR_929945.1	73923949	86.3636	39.1304	0.476992	47.2332
chr9	74934053	74935053	upstream1K:LOC100133316;LOC100133316	74934606	86.3636	43.3333	0.480279	43.0303
chr9	79037748	79038748	upstream1K:KRT18P24;KRT18P24	79037822	100	52.9412	0.216563	47.0588
chr9	87740222	87741222	upstream1K:LOC649166;LOC649166	87740922	43.4783	0	0.362216	43.4783
chr9	87740222	87741222	upstream1K:LOC649166;LOC649166	87741174	65	16.6667	0.461182	48.3333
chr9	110613982	110614982	upstream1K:LOC105376218;XR_001746891.1	110614838	78.2609	28.5714	0.494795	49.6894
chr9	122684739	122685739	upstream1K:TLK1P1;TLK1P1	122685430	100	64.7059	0.423152	35.2941
chr9	132977693	132978693	upstream1K:GFI1B;NM_001371908.1	132978124	7.69231	78.5714	0.258899	-70.8791
chr9	132977693	132978693	upstream1K:GFI1B;NM_001377304.1	132978124	7.69231	78.5714	0.258899	-70.8791
chr9	132977693	132978693	upstream1K:GFI1B;NM_001135031.2	132978124	7.69231	78.5714	0.258899	-70.8791
chrY	11313920	11314920	upstream1K:DUX4L17;DUX4L17	11314908	32.3529	6.15385	0.387927	26.1991

## Sheet: Supplementary Table S6
Supplementary Table S6. GO enrichment test results of DMCs of human sperm samples using g:Profiler
source	term_name	term_id	adjusted_p_value	negative_log10_of_adjusted_p_value	term_size	query_size	intersection_size	effective_domain_size	intersections
GO:MF	metal ion binding	GO:0046872	0.0108563	1.96432	4265	264	38	60605	ABLIM1,ACSM3,ANXA13,APOBEC3C,ASPA,CACNA2D4,DSG1,EFCAB6,GFI1B,GNAT3,HNF4A,HNF4G,HTN3,LHX4,LMO7,LRRK2,LTA4H,MARCHF8,MRE11,PCDHB16,PDE4B,RNF180,SLIT2,SMYD3,THBS2,TK1,TPH2,TRIM49B,TRIM51GP,ZBTB18,ZC2HC1B,ZCCHC7,ZFP14,ZNF200,ZNF232,ZNF385D,ZNF474,ZNF607
GO:MF	cation binding	GO:0043169	0.0168861	1.77247	4353	264	38	60605	ABLIM1,ACSM3,ANXA13,APOBEC3C,ASPA,CACNA2D4,DSG1,EFCAB6,GFI1B,GNAT3,HNF4A,HNF4G,HTN3,LHX4,LMO7,LRRK2,LTA4H,MARCHF8,MRE11,PCDHB16,PDE4B,RNF180,SLIT2,SMYD3,THBS2,TK1,TPH2,TRIM49B,TRIM51GP,ZBTB18,ZC2HC1B,ZCCHC7,ZFP14,ZNF200,ZNF232,ZNF385D,ZNF474,ZNF607
KEGG	KEGG root term	KEGG:00000	0.000585053	3.2328	8000	264	61	60605	ABLIM1,ACSM3,APOBEC3C,ASPA,BMP5,CACNA2D4,CASP8,CCR10,CLDN16,CNTNAP1,CSAD,CTNNA3,CYSLTR2,DSG1,FGFR2,FPR3,GNAT3,GNGT1,H6PD,HNF4A,HNF4G,HTN3,KCNJ13,LAMC2,LMO7,LRIG2,LRRK2,LSM6,LTA4H,MAPK4,MRE11,MSR1,MUC7,NDST4,NMNAT1,OR10H1,OR10J1,OR4A16,OR5H6,PDE4B,RAPGEF5,RDH8,RNA5S11,RNA5S6,SH2D1B,SIRPG,SLC4A2,SLIT2,SMYD3,SRGAP3,TBC1D1,THBS2,TK1,TNFSF13B,TNR,TPH2,VNN2,ZCCHC7,ZFP14,ZNF200,ZNF607
TF	Factor: SRY; motif: TCAATAMCATTGA	TF:M04557	1.69375e-08	7.77115	10179	264	90	60605	ABLIM1,ACSM3,AMN,ANXA13,ARMH2,ASPA,BBOF1,BMP5,BTN2A2,C12ORF54,C14ORF93,CACNA2D4,CCDC91,CCR10,CD300E,CLDN16,CNTNAP1,CPN2,CTNNA3,CYSLTR2,DSG1,EFCAB6,FBXO34,FGFR2,FPR3,GFI1B,GNAT3,GNGT1,H3Y2,H6PD,HNF4A,HNF4G,HPS4,HPS6,HTN3,IFT74,KANK1,KCNJ13,KLHL1,LAMC2,LOC100505841,LOC102725191,LRIG2,LSM6,LTA4H,MAPRE2,MARCHF8,MARCOL,MFAP3L,MRE11,MUC7,MUCL1,MYH1,NBPF1,NCKAP5,NDST4,OR10H1,OR10J1,OR4A16,OR5H6,PCDHB16,…
TF	Factor: Oct-2; motif: NNNATTATGCAW	TF:M11894	1.95601e-08	7.70863	3790	264	49	60605	ABLIM1,ANKRD31,ANXA13,ARMH2,ASPA,BBOF1,BMP5,C12ORF54,CACNA2D4,CASP8,CCR10,CD300E,CNTNAP1,CPN2,CTNNA3,CYSLTR2,DSG1,GNAT3,HPS4,HTN3,IFIT3,IFT74,KANK1,KCNJ13,KLHL1,LOC100505841,LOC102725191,LTA4H,MAPK4,MARCOL,MUC7,MYH1,NBPF1,NCKAP5,NDST4,OR10H1,OR10J1,OR5H6,PDE4B,RALYL,RNF180,SPINK7,SPINK8,TRIM49B,TRIM51GP,USP31,VNN2,ZFP14,ZNF385D
TF	Factor: LHX3; motif: ATTAAW; match class: 1	TF:M02097_1	7.52598e-08	7.12344	6603	264	67	60605	ABLIM1,ACSM3,ANKRD31,ANXA13,ASPA,BBOF1,BMP5,C12ORF54,C14ORF93,CD300E,CLDN16,CTNNA3,CYSLTR2,DSG1,ERICH3,FGFR2,FPR3,GNAT3,HNF4G,HTN3,KANK1,KCNJ13,KCTD5,KLHL1,LAMC2,LHX4,LOC100505841,LSM6,LTA4H,MAPRE2,MARCHF8,MARCOL,MFAP3L,MRE11,MSR1,MUCL1,MYH1,NDST4,NMNAT1,OR10H1,OR4A16,OR5H6,PCDHB16,PIFO,PLEKHG1,RALYL,RASL10B,SIRPG,SMCO3,SPINK7,SPINK8,SPINK9,SRGAP3,SYNE1,TBC1D1,THBS2,TPH2,TRIM49B,TRIM51GP,USP31,VN…
TF	Factor: ZNF333; motif: ATAAT; match class: 1	TF:M01230_1	4.57201e-07	6.33989	11719	264	95	60605	ABLIM1,ACSM3,ANKRD31,ANXA13,APOBEC3C,ARMH2,ASPA,BBOF1,BMP5,C12ORF54,C14ORF93,CASP8,CCDC91,CCR10,CD300E,CLDN16,CNTNAP1,CPN2,CTNNA3,CYSLTR2,DSG1,EFCAB6,ERICH3,FBXO34,FGFR2,FPR3,GFI1B,GNAT3,GNGT1,H3Y2,HPS4,HPS6,HTN3,IFIT3,IFT74,KANK1,KCNJ13,KCTD5,KLHL1,LAMC2,LHX4,LOC100505841,LOC102725191,LRIG2,LSM6,LTA4H,MAPK4,MAPRE2,MARCHF8,MARCOL,MFAP3L,MRE11,MSR1,MUC7,MUCL1,MYH1,NBPF1,NCKAP5,NCOA6,NDST4,OR10H1,O…
TF	Factor: HMGIY; motif: NNKKNAWTTTNYTNN; match class: 1	TF:M01010_1	1.49771e-06	5.82457	3186	264	41	60605	ANKRD31,ANXA13,ARMH2,ASPA,BMP5,C14ORF93,CLDN16,CSAD,CYSLTR2,DSG1,EFCAB6,ERICH3,FBXO34,GNAT3,GNGT1,HTN3,IFT74,KCNJ13,LOC102725191,LRIG2,LSM6,MARCOL,MFAP3L,MUC7,MYH1,NCKAP5,NMNAT1,PCDHB16,PLEKHG1,RALYL,RNF180,SH2D1B,SLC4A2,SPINK9,THBS2,TK1,TPH2,TRIM51GP,VNN2,ZBTB18,ZC2HC1B
TF	Factor: Sox-10; motif: MAANRRNNNCWTTGTT	TF:M10065	1.99508e-06	5.70004	7129	264	67	60605	ABLIM1,ACSM3,ANKRD31,ANXA13,APOBEC3C,ARMH2,ASPA,BMP5,C12ORF54,CACNA2D4,CCDC91,CCR10,CD300E,CHST5,CLDN16,CTNNA3,CYSLTR2,DSG1,ERICH3,FBXO34,FGFR2,FPR3,GFI1B,GNGT1,HNF4G,HTN3,KCNJ13,LAMC2,LMO7,LOC100505841,LOC102725191,LSM6,MAPRE2,MARCHF8,MARCOL,MFAP3L,MINAR1,MSR1,MUC7,NDST4,OR10J1,OR5H6,PCDHB16,PIFO,PLEKHG1,RALYL,RDH8,RNF180,SH2D1B,SIRPG,SLIT2,SMCO3,SPINK7,SPINK8,SRGAP3,SYNE1,TNR,TPH2,TRIM49B,VNN2,…
TF	Factor: SRY; motif: AACAATNNNCATTGTT	TF:M04556	2.02826e-06	5.69288	7963	264	72	60605	ACSM3,ANXA13,APOBEC3C,ARMH2,ASPA,BBOF1,BMP5,C12ORF54,CASP8,CCDC91,CLDN16,CPN2,CTNNA3,CYSLTR2,DSG1,FBXO34,FPR3,GNAT3,GNGT1,HPS4,HTN3,IFIT3,IFT74,KCNJ13,KCTD5,KLHL1,LAMC2,LOC100505841,LOC102725191,LRIG2,LRRK2,LSM6,MAPRE2,MARCOL,MFAP3L,MSR1,MUC7,MUCL1,MYH1,NBPF1,NCKAP5,NDST4,OR10J1,OR4A16,OR5H6,PCDHB16,PLEKHG1,RALYL,RDH8,RHCG,RNF180,SIRPG,SMCO3,SPINK7,SPINK8,SPINK9,SRGAP3,SYNE1,THBS2,TK1,TNFSF13B,TN…
TF	Factor: HOXA13; motif: ATAAMA; match class: 1	TF:M01292_1	2.04042e-06	5.69028	8473	264	75	60605	ABLIM1,ANKRD31,ANXA13,ARMH2,ASPA,BBOF1,BMP5,C14ORF93,CASP8,CCDC91,CLDN16,CTNNA3,CYSLTR2,DSG1,FBXO34,FGFR2,FPR3,GNAT3,GNGT1,H6PD,HTN3,IFIT3,IFT74,KCNJ13,KLHL1,LAMC2,LOC102725191,LRIG2,LRRK2,LSM6,LTA4H,MAPRE2,MARCHF8,MARCOL,MRE11,MSR1,MUC7,MUCL1,MYH1,NCKAP5,NCOA6,NDST4,NMNAT1,OR10H1,OR10J1,OR4A16,OR5H6,PCDHB16,PIFO,PLEKHG1,RALYL,RDH8,RNF180,SH2D1B,SIRPG,SMCO3,SPINK7,SPINK8,SPINK9,SRGAP3,TK1,TNFSF13…
TF	Factor: OC-2; motif: TCAATA	TF:M02112	2.47024e-06	5.60726	7663	264	70	60605	ACSM3,ANXA13,APOBEC3C,ASPA,BBOF1,BMP5,C12ORF54,CACNA2D4,CASP8,CCDC91,CCR10,CLDN16,CNTNAP1,CPN2,CSAD,CTNNA3,CYSLTR2,DSG1,ERICH3,FPR3,GNAT3,GNGT1,H6PD,HNF4A,HNF4G,HTN3,IFIT3,IFT74,KCNJ13,KCTD5,LAMC2,LOC100505841,LOC102725191,LRIG2,LSM6,MAPRE2,MARCOL,MRE11,MSR1,MUC7,MUCL1,NCOA6,NDST4,OR10J1,OR4A16,PCDHB16,PIFO,PLEKHG1,RAPGEF5,SH2D1B,SIRPG,SLIT2,SMCO3,SPINK7,SPINK8,SPINK9,SRGAP3,THBS2,TNFSF13B,TRIM49…
TF	Factor: CDX-2; motif: TTTATN	TF:M02087	3.23216e-06	5.49051	10137	264	84	60605	ABLIM1,ACSM3,ANKRD31,ANXA13,ARMH2,ASPA,BBOF1,BMP5,BTN2A2,C12ORF54,C14ORF93,CACNA2D4,CASP8,CCR10,CLDN16,CPN2,CTNNA3,CYSLTR2,DSG1,FBXO34,FPR3,GFI1B,GNAT3,GNGT1,H6PD,HNF4G,HPS4,HPS6,HTN3,KCNJ13,KCTD5,KLHL1,LAMC2,LHX4,LOC100505841,LOC102725191,LRIG2,LRRK2,LSM6,LTA4H,MARCHF8,MARCOL,MFAP3L,MRE11,MSR1,MUC7,MUCL1,MYH1,NCKAP5,NDST4,NMNAT1,OR10H1,OR10J1,OR4A16,OR5H6,PCDHB16,PLEKHG1,RALYL,RDH8,RHCG,RNF180,S…
TF	Factor: ipf1; motif: CATTAR; match class: 1	TF:M01275_1	5.68922e-06	5.24495	3474	264	42	60605	ABLIM1,ANXA13,BBOF1,BMP5,CD300E,CLDN16,CTNNA3,CYSLTR2,DSG1,ERICH3,FBXO34,GFI1B,GNAT3,HNF4G,HPS4,HTN3,KCNJ13,KLHL1,LOC100505841,LRIG2,LSM6,LTA4H,MAPRE2,MRE11,MSR1,NMNAT1,OR4A16,OR5H6,PCDHB16,PLEKHG1,RALYL,RASL10B,SH2D1B,SMCO3,SMYD3,SPINK7,TBC1D1,TNFSF13B,TRIM49B,TRIM51GP,ZFP14,ZNF385D
TF	Factor: POU2F1:Gscl; motif: NNGATTANNTATKCANNNN	TF:M08404	8.99036e-06	5.04622	6570	264	62	60605	ABLIM1,ACSM3,AMN,ANKRD31,ANXA13,APOBEC3C,ASPA,BMP5,BTN2A2,C12ORF54,C14ORF93,CACNA2D4,CASP8,CCDC91,CCR10,CLDN16,CPN2,DSG1,EFCAB6,ERICH3,FGFR2,FPR3,GNAT3,HNF4A,HNF4G,HPS4,HTN3,IFIT3,IFT74,KCNJ13,KLHL1,LAMC2,LOC100505841,LOC102725191,LRIG2,LSM6,MARCHF8,MUC7,MUCL1,NCKAP5,NDST4,OR10H1,OR10J1,OR5H6,PCDHB16,PDE4B,PLEKHG1,RALYL,SMCO3,SMYD3,SPINK7,SPINK8,SPINK9,SRGAP3,THBS2,TPH2,TRIM49B,TRIM51GP,ZBTB18,ZC…
TF	Factor: HOXA6; motif: NYMATTAN	TF:M08772	9.53446e-06	5.0207	7911	264	70	60605	ABLIM1,ACSM3,AMN,ANKRD31,ANXA13,BBOF1,BMP5,C14ORF93,CASP8,CD300E,CLDN16,CPN2,CSAD,CTNNA3,DSG1,EFCAB6,FBXO34,FPR3,GFI1B,GNAT3,GNGT1,HNF4A,HNF4G,HPS4,HTN3,IFIT3,IFT74,KCNJ13,KCTD5,KLHL1,LAMC2,LOC102725191,LRIG2,LTA4H,MAPRE2,MARCHF8,MARCOL,MINAR1,MRE11,MSR1,MUCL1,MYH1,NBPF1,NCKAP5,NCOA6,NDST4,OR4A16,OR5H6,PLEKHG1,RASL10B,RHCG,SH2D1B,SIRPG,SMCO3,SMYD3,SPINK7,SPINK8,SPINK9,SRGAP3,TBC1D1,TK1,TPH2,ZBTB1…
TF	Factor: Cdx-1; motif: TTTATK; match class: 1	TF:M02086_1	1.02791e-05	4.98804	9843	264	81	60605	ABLIM1,ACSM3,ANKRD31,ANXA13,APOBEC3C,ASPA,BBOF1,BMP5,BTN2A2,C14ORF93,CACNA2D4,CASP8,CCDC91,CCR10,CD300E,CLDN16,CPN2,CTNNA3,DSG1,FGFR2,FPR3,GNAT3,GNGT1,HTN3,IFIT3,IFT74,KCNJ13,KCTD5,KLHL1,LAMC2,LOC102725191,LRIG2,LRRK2,LSM6,MAPRE2,MARCHF8,MARCOL,MRE11,MSR1,MUC7,MUCL1,MYH1,NCKAP5,NDST4,NMNAT1,OR10H1,OR10J1,OR4A16,OR5H6,PCDHB16,PDE4B,PIFO,PLEKHG1,RALYL,RDH8,RHCG,RNF180,SH2D1B,SIRPG,SLIT2,SMCO3,SPINK…
TF	Factor: HMGIY; motif: NNKKNAWTTTNYTNN	TF:M01010	1.53437e-05	4.81407	8345	264	72	60605	ACSM3,AMN,ANKRD31,ANXA13,APOBEC3C,ARMH2,ASPA,BBOF1,BMP5,C14ORF93,CLDN16,CSAD,CTNNA3,CYSLTR2,DSG1,EFCAB6,ERICH3,FBXO34,FGFR2,FPR3,GNAT3,GNGT1,HTN3,IFIT3,IFT74,KCNJ13,KLHL1,LAMC2,LOC100505841,LOC102725191,LRIG2,LSM6,MAPRE2,MARCHF8,MARCOL,MFAP3L,MRE11,MSR1,MUC7,MUCL1,MYH1,NBPF1,NCKAP5,NMNAT1,OR10H1,OR10J1,OR4A16,OR5H6,PCDHB16,PDE4B,PLEKHG1,RALYL,RDH8,RNF180,SH2D1B,SIRPG,SLC4A2,SMCO3,SPINK9,SRGAP3,TB…
TF	Factor: FOXJ2; motif: AYMATAATATTTKN; match class: 1	TF:M00423_1	1.73528e-05	4.76063	2787	264	36	60605	ANXA13,APOBEC3C,ASPA,BBOF1,BMP5,C14ORF93,CASP8,CLDN16,CPN2,CYSLTR2,DSG1,GNAT3,GNGT1,HTN3,LOC102725191,LSM6,MARCOL,MRE11,MUC7,NCKAP5,NDST4,OR10J1,OR5H6,PCDHB16,PLEKHG1,RALYL,SPINK7,SPINK8,SPINK9,SRGAP3,TPH2,TRIM49B,TRIM51GP,ZBTB18,ZC2HC1B,ZNF474
TF	Factor: SRY; motif: AACAATNNNCATTGTT; match class: 1	TF:M04556_1	1.88332e-05	4.72508	6210	264	59	60605	ACSM3,ANXA13,APOBEC3C,ARMH2,ASPA,C12ORF54,CASP8,CCDC91,CLDN16,CPN2,CTNNA3,FBXO34,FPR3,GNAT3,GNGT1,HPS4,HTN3,IFIT3,KCNJ13,KLHL1,LAMC2,LOC100505841,LOC102725191,LRIG2,LRRK2,LSM6,MAPRE2,MARCOL,MFAP3L,MSR1,MUC7,MUCL1,MYH1,NBPF1,NCKAP5,NDST4,OR4A16,OR5H6,PCDHB16,PLEKHG1,RHCG,RNF180,SIRPG,SPINK7,SPINK8,SRGAP3,SYNE1,THBS2,TK1,TNFSF13B,TNR,TPH2,TRIM49B,USP31,VNN2,ZBTB18,ZC2HC1B,ZNF385D,ZNF474
TF	Factor: POU3F1; motif: NTAATKWATGCNN	TF:M11929	1.98457e-05	4.70233	6708	264	62	60605	ANXA13,APOBEC3C,ARMH2,ASPA,BBOF1,C12ORF54,CACNA2D4,CASP8,CCDC91,CCR10,CD300E,CLDN16,CPN2,CTNNA3,CYSLTR2,DSG1,ERICH3,FGFR2,GFI1B,GNAT3,GNGT1,HNF4A,HTN3,IFIT3,KANK1,KCNJ13,KCTD5,KLHL1,LAMC2,LOC102725191,LRRK2,LSM6,MARCOL,MRE11,MSR1,MUCL1,NCKAP5,NCOA6,NMNAT1,OR4A16,OR5H6,PCDHB16,PLEKHG1,RDH8,RNF180,SIRPG,SMCO3,SMYD3,SPINK7,SPINK8,SPINK9,SRGAP3,SYNE1,THBS2,TNFSF13B,TPH2,TRIM49B,TRIM51GP,ZBTB18,ZC2HC1…
TF	Factor: PMX1; motif: TAATHA; match class: 1	TF:M03560_1	2.36056e-05	4.62699	10383	264	83	60605	ABLIM1,ACSM3,ANKRD31,ANXA13,APOBEC3C,ASPA,BBOF1,BMP5,C14ORF93,CASP8,CCDC91,CCR10,CD300E,CLDN16,CPN2,CTNNA3,CYSLTR2,DSG1,EFCAB6,ERICH3,FGFR2,FPR3,GFI1B,GNAT3,GNGT1,HNF4A,HPS4,HTN3,IFIT3,IFT74,KANK1,KCNJ13,KCTD5,LAMC2,LHX4,LOC100505841,LOC102725191,LRRK2,LSM6,LTA4H,MAPRE2,MARCHF8,MARCOL,MFAP3L,MRE11,MSR1,MUC7,MUCL1,MYH1,NCKAP5,NCOA6,NDST4,OR10H1,OR10J1,OR4A16,OR5H6,PCDHB16,PIFO,PLEKHG1,RDH8,RHCG,RN…
TF	Factor: C/EBPbeta; motif: KATTGCAYMAY	TF:M07080	2.39452e-05	4.62078	2053	264	30	60605	ABLIM1,ACSM3,ANXA13,ASPA,CCDC91,CD300E,FBXO34,GNAT3,GNGT1,HPS4,HTN3,IFIT3,IFT74,LOC102725191,LRRK2,MAPK4,MFAP3L,NCKAP5,NMNAT1,PDE4B,RDH8,RHCG,SIRPG,SPINK9,SRGAP3,SYNE1,TNFSF13B,TPH2,TRIM51GP,ZC2HC1B
TF	Factor: GATA-3; motif: AGATAAGATCT	TF:M12193	2.75311e-05	4.56018	6438	264	60	60605	ABLIM1,ANXA13,ARMH2,ASPA,C14ORF93,CASP8,CCDC91,CLDN16,CTNNA3,CYSLTR2,DSG1,FPR3,GNAT3,H6PD,HNF4G,HTN3,IFT74,KANK1,KCNJ13,KLHL1,LAMC2,LOC100505841,LOC102725191,LRIG2,LSM6,LTA4H,MAPRE2,MARCOL,MFAP3L,MRE11,MUC7,MUCL1,MYH1,NBPF1,NCOA6,NDST4,NMNAT1,OR4A16,OR5H6,PCDHB16,PIFO,PLEKHG1,RALYL,RHCG,SH2D1B,SIRPG,SPINK7,SPINK9,SRGAP3,SYNE1,TNR,TPH2,TRIM51GP,USP31,ZBTB18,ZC2HC1B,ZNF232,ZNF385D,ZNF474,ZNF607
TF	Factor: GATA-3; motif: AGATAA	TF:M01878	2.96135e-05	4.52851	10252	264	82	60605	ABLIM1,ACSM3,ANXA13,APOBEC3C,ARMH2,ASPA,BBOF1,BMP5,C14ORF93,CASP8,CCR10,CD300E,CLDN16,CNTNAP1,CTNNA3,CYSLTR2,DSG1,EFCAB6,ERICH3,FBXO34,FPR3,GNAT3,GNGT1,H3Y2,H6PD,HNF4A,HPS4,HPS6,HTN3,IFIT3,IFT74,KCNJ13,LAMC2,LOC100505841,LOC102725191,LRIG2,LRRK2,LSM6,LTA4H,MAPRE2,MARCOL,MFAP3L,MSR1,MUC7,MUCL1,MYH1,NBPF1,NCKAP5,NCOA6,NDST4,NMNAT1,OR10J1,OR4A16,OR5H6,PIFO,PLEKHG1,RALYL,RDH8,RHCG,SH2D1B,SIRPG,SLIT2,…
TF	Factor: GATA-5; motif: TATCTN	TF:M02006	3.29277e-05	4.48244	9200	264	76	60605	ABLIM1,ACSM3,ANKRD31,ANXA13,APOBEC3C,ARMH2,ASPA,BMP5,BTN2A2,C14ORF93,CASP8,CCDC91,CCR10,CD300E,CLDN16,CNTNAP1,CTNNA3,CYSLTR2,DSG1,EFCAB6,ERICH3,FBXO34,FPR3,GNAT3,H3Y2,HNF4G,HPS6,HTN3,IFIT3,IFT74,KCNJ13,LAMC2,LOC102725191,LRRK2,MAPRE2,MARCOL,MFAP3L,MINAR1,MRE11,MSR1,MUC7,MUCL1,MYH1,NCKAP5,NCOA6,NDST4,NMNAT1,OR4A16,OR5H6,PCDHB16,PLEKHG1,RAPGEF5,RDH8,RNF180,SH2D1B,SIRPG,SLC4A2,SLIT2,SMCO3,SPINK7,SPI…
TF	Factor: FOXJ2; motif: AYMATAATATTTKN	TF:M00423	5.09518e-05	4.29284	7046	264	63	60605	ANKRD31,ANXA13,APOBEC3C,ARMH2,ASPA,BBOF1,BMP5,C14ORF93,CASP8,CCR10,CD300E,CLDN16,CNTNAP1,CPN2,CYSLTR2,DSG1,ERICH3,FBXO34,FGFR2,FPR3,GNAT3,GNGT1,HPS4,HTN3,IFIT3,IFT74,KCNJ13,LHX4,LOC100505841,LOC102725191,LRIG2,LSM6,MARCOL,MFAP3L,MRE11,MUC7,MUCL1,NCKAP5,NDST4,OR10H1,OR10J1,OR4A16,OR5H6,PCDHB16,PLEKHG1,RALYL,RDH8,RHCG,SIRPG,SMCO3,SPINK7,SPINK8,SPINK9,SRGAP3,THBS2,TNFSF13B,TPH2,TRIM49B,TRIM51GP,VNN2…
TF	Factor: Dlx-7; motif: NTCRTTAN; match class: 1	TF:M10600_1	6.07414e-05	4.21652	2141	264	30	60605	ACSM3,ANKRD31,ANXA13,APOBEC3C,BBOF1,BMP5,CLDN16,CTNNA3,CYSLTR2,ERICH3,GFI1B,HNF4G,HPS4,KCNJ13,LOC100505841,LRRK2,MAPRE2,MFAP3L,OR4A16,OR5H6,PLEKHG1,SH2D1B,SIRPG,SLC4A2,SMCO3,SPINK7,THBS2,TRIM49B,ZFP14,ZNF385D
TF	Factor: ZNF333; motif: ATAAT	TF:M01230	8.37357e-05	4.07709	15667	264	109	60605	ABLIM1,ACSM3,AMN,ANKRD31,ANXA13,APOBEC3C,ARMH2,ASPA,BBOF1,BMP5,BTN2A2,C12ORF54,C14ORF93,CACNA2D4,CASP8,CCDC91,CCR10,CD300E,CHST5,CLDN16,CNTNAP1,CPN2,CTNNA3,CYSLTR2,DSG1,EFCAB6,ERICH3,FBXO34,FGFR2,FPR3,GFI1B,GNAT3,GNGT1,H3Y2,H6PD,HPS4,HPS6,HTN3,IFIT3,IFT74,KANK1,KCNJ13,KCTD5,KLHL1,LAMC2,LHX4,LOC100505841,LOC102725191,LRIG2,LSM6,LTA4H,MAPK4,MAPRE2,MARCHF8,MARCOL,MFAP3L,MINAR1,MRE11,MSR1,MUC7,MUCL1,…
TF	Factor: TEF-3; motif: GNTATTTTT	TF:M07270	8.47105e-05	4.07206	10308	264	81	60605	ABLIM1,ANKRD31,ANXA13,APOBEC3C,ARMH2,ASPA,BBOF1,BMP5,BTN2A2,C12ORF54,C14ORF93,CASP8,CCDC91,CCR10,CHST5,CLDN16,CNTNAP1,CTNNA3,CYSLTR2,DSG1,ERICH3,FPR3,GFI1B,GNAT3,GNGT1,H6PD,HNF4G,HPS4,HTN3,IFIT3,IFT74,KANK1,KCNJ13,LAMC2,LMO7,LOC100505841,LOC102725191,LRRK2,LSM6,MARCHF8,MARCOL,MFAP3L,MRE11,MUC7,MUCL1,MYH1,NBPF1,NCKAP5,NCOA6,NMNAT1,OR10J1,OR4A16,OR5H6,PDE4B,PIFO,PLEKHG1,RALYL,RDH8,SIRPG,SLC4A2,SLIT…
TF	Factor: Oct-1; motif: NNGAATATKCANNNN	TF:M00136	0.000100657	3.99716	4289	264	45	60605	ABLIM1,AMN,ANXA13,ARMH2,ASPA,BTN2A2,C12ORF54,CACNA2D4,CASP8,CYSLTR2,DSG1,FBXO34,FGFR2,H6PD,HPS4,HTN3,IFIT3,KANK1,KCNJ13,LAMC2,LOC100505841,LOC102725191,LRRK2,LSM6,MARCOL,MSR1,MUC7,MUCL1,MYH1,NCKAP5,NDST4,OR10J1,PCDHB16,PIFO,RALYL,RHCG,RNF180,SH2D1B,SLIT2,SMCO3,SPINK8,SPINK9,THBS2,ZC2HC1B,ZNF385D
TF	Factor: POU3F1; motif: NTAATKWATGCNN; match class: 1	TF:M11929_1	0.00010842	3.96489	1825	264	27	60605	ASPA,CASP8,CD300E,CLDN16,CTNNA3,FGFR2,GNAT3,GNGT1,IFIT3,KANK1,KCNJ13,LAMC2,LSM6,MARCOL,MSR1,OR4A16,OR5H6,PCDHB16,PLEKHG1,SMCO3,SPINK9,SRGAP3,TNFSF13B,TRIM49B,TRIM51GP,ZBTB18,ZC2HC1B
TF	Factor: ipf1; motif: CATTAR	TF:M01275	0.000119014	3.9244	8944	264	73	60605	ABLIM1,ACSM3,ANKRD31,ANXA13,ARMH2,ASPA,BBOF1,BMP5,C12ORF54,CD300E,CLDN16,CPN2,CTNNA3,CYSLTR2,DSG1,ERICH3,FBXO34,FGFR2,FPR3,GFI1B,GNAT3,GNGT1,HNF4A,HNF4G,HPS4,HTN3,KANK1,KCNJ13,KCTD5,KLHL1,LOC100505841,LOC102725191,LRIG2,LSM6,LTA4H,MAPRE2,MARCHF8,MFAP3L,MRE11,MSR1,NCKAP5,NCOA6,NMNAT1,OR10H1,OR4A16,OR5H6,PCDHB16,PIFO,PLEKHG1,RALYL,RASL10B,SH2D1B,SLC4A2,SMCO3,SMYD3,SPINK7,SPINK8,SPINK9,SYNE1,TBC1D1,…
TF	Factor: OC-2; motif: TCAATA; match class: 1	TF:M02112_1	0.000126347	3.89844	2474	264	32	60605	BBOF1,BMP5,CCDC91,CLDN16,CSAD,CTNNA3,CYSLTR2,GNAT3,GNGT1,HTN3,IFIT3,KCNJ13,KCTD5,LAMC2,LOC102725191,LRIG2,LSM6,MUC7,NDST4,OR4A16,PLEKHG1,RAPGEF5,SIRPG,SPINK9,SRGAP3,THBS2,TNFSF13B,TRIM49B,VNN2,ZC2HC1B,ZNF474,ZNF607
TF	Factor: Msx-1; motif: CNGTAWNTG	TF:M00394	0.000147522	3.83114	8991	264	73	60605	ABLIM1,ACSM3,ANKRD31,BMP5,BTN2A2,C12ORF54,CACNA2D4,CASP8,CCDC91,CD300E,CLDN16,CNTNAP1,CPN2,CTNNA3,CYSLTR2,DSG1,EFCAB6,ERICH3,FBXO34,FGFR2,GFI1B,GNAT3,GNGT1,H3Y2,HNF4A,HPS4,IFIT3,IFT74,KANK1,KCNJ13,KCTD5,KLHL1,LAMC2,LOC100505841,LOC102725191,LRIG2,LRRK2,LSM6,LTA4H,MAPK4,MARCHF8,MARCOL,MFAP3L,MRE11,MUC7,MUCL1,MYH1,NCOA6,NDST4,NMNAT1,OR10J1,OR5H6,PCDHB16,PLEKHG1,RALYL,RNF180,SH2D1B,SIRPG,SMCO3,SMYD3…
TF	Factor: CDX-2; motif: TTTATN; match class: 1	TF:M02087_1	0.000150143	3.8235	5122	264	50	60605	ABLIM1,ANKRD31,ANXA13,ASPA,BMP5,CASP8,CTNNA3,CYSLTR2,DSG1,FBXO34,FPR3,GNAT3,GNGT1,H6PD,HTN3,KCNJ13,LAMC2,LOC100505841,LOC102725191,LRIG2,LRRK2,LSM6,LTA4H,MFAP3L,MRE11,MUC7,MUCL1,MYH1,NCKAP5,NDST4,OR10J1,OR4A16,OR5H6,PCDHB16,PLEKHG1,RALYL,RDH8,RNF180,SIRPG,SMCO3,SPINK7,SYNE1,THBS2,TK1,TPH2,TRIM49B,TRIM51GP,VNN2,ZBTB18,ZC2HC1B
TF	Factor: MEF-2C; motif: TATTTWT; match class: 1	TF:M02025_1	0.000199979	3.69902	7827	264	66	60605	ACSM3,ANKRD31,ANXA13,ASPA,BBOF1,BMP5,C14ORF93,CASP8,CCDC91,CCR10,CHST5,CLDN16,CPN2,CTNNA3,CYSLTR2,DSG1,GNAT3,GNGT1,HTN3,IFIT3,KCNJ13,LAMC2,LOC100505841,LOC102725191,LRRK2,LSM6,MARCHF8,MARCOL,MFAP3L,MRE11,MSR1,MUC7,MYH1,NCKAP5,NCOA6,NDST4,NMNAT1,OR10H1,OR10J1,OR4A16,OR5H6,PCDHB16,PDE4B,PLEKHG1,RALYL,RDH8,RNF180,SLIT2,SMCO3,SPINK7,SPINK8,SPINK9,SRGAP3,TK1,TNFSF13B,TPH2,TRIM49B,TRIM51GP,VNN2,ZBTB18,…
TF	Factor: IRF-8; motif: NYGAAACYGAAACTN	TF:M11684	0.000223006	3.65168	4717	264	47	60605	ACSM3,APOBEC3C,BTN2A2,C12ORF54,C14ORF93,CASP8,CCDC91,CCR10,CTNNA3,CYSLTR2,FPR3,GNGT1,HNF4A,HNF4G,HPS6,HTN3,IFIT3,KANK1,KCTD5,LAMC2,LMO7,LOC102725191,LSM6,MAPRE2,MARCHF8,MARCOL,MFAP3L,MRE11,MUC7,MUCL1,NCKAP5,NMNAT1,PDE4B,PLEKHG1,RAPGEF5,RDH8,RHCG,SH2D1B,TBC1D1,THBS2,TNFSF13B,TRIM49B,USP31,ZBTB18,ZCCHC7,ZNF200,ZNF385D
TF	Factor: znf136; motif: CAAGAATWCTATAYCCAG	TF:M10535	0.000238465	3.62258	8388	264	69	60605	ABLIM1,ANKRD31,APOBEC3C,ARMH2,ASPA,BBOF1,BMP5,C12ORF54,C14ORF93,CASP8,CCDC91,CCR10,CLDN16,CNTNAP1,CPN2,CSAD,CYSLTR2,DSG1,EFCAB6,ERICH3,FGFR2,FPR3,GFI1B,GNAT3,GNGT1,H3Y2,HNF4A,HNF4G,HPS6,HTN3,IFT74,KCNJ13,KCTD5,KLHL1,LAMC2,LOC102725191,LRIG2,LSM6,MARCOL,MFAP3L,MRE11,MSR1,MUC7,MUCL1,MYH1,NCOA6,NDST4,NMNAT1,OR10J1,OR4A16,PIFO,PLEKHG1,RHCG,RNF180,SMCO3,SMYD3,SPINK8,SPINK9,THBS2,TNR,TPH2,TRIM51GP,ZBTB…
TF	Factor: POU2F1:Gscl; motif: NNGATTANNTATKCANNNN; match class: 1	TF:M08404_1	0.000258581	3.5874	1906	264	27	60605	ACSM3,APOBEC3C,BMP5,C12ORF54,CASP8,CCR10,CLDN16,CPN2,FGFR2,GNAT3,HTN3,IFIT3,KCNJ13,LOC100505841,LRIG2,MARCHF8,MUC7,NCKAP5,NDST4,OR10H1,OR5H6,PLEKHG1,SPINK7,SPINK9,TPH2,ZBTB18,ZC2HC1B
TF	Factor: CDP; motif: NNNNWGWYMAATR	TF:M04610	0.000274299	3.56178	4595	264	46	60605	ABLIM1,ACSM3,ARMH2,BMP5,C12ORF54,C14ORF93,CCDC91,CLDN16,CPN2,CTNNA3,DSG1,EFCAB6,FPR3,GNAT3,GNGT1,HNF4G,HPS4,HTN3,IFIT3,IFT74,KCNJ13,LOC102725191,LRIG2,MAPRE2,MARCOL,NDST4,OR10J1,OR4A16,OR5H6,PCDHB16,PLEKHG1,RASL10B,RHCG,RNF180,SH2D1B,SIRPG,SLC4A2,SMCO3,SPINK7,SPINK8,THBS2,TPH2,TRIM51GP,VNN2,ZC2HC1B,ZNF607
TF	Factor: SRY; motif: TCAATAMCATTGA; match class: 1	TF:M04557_1	0.000285614	3.54422	5071	264	49	60605	ABLIM1,ACSM3,ANXA13,ARMH2,BMP5,CACNA2D4,CCDC91,CD300E,CLDN16,CTNNA3,CYSLTR2,DSG1,EFCAB6,FBXO34,FPR3,GNGT1,H6PD,HNF4A,HPS4,HTN3,KANK1,LOC102725191,LRIG2,LSM6,MAPRE2,MARCOL,MRE11,MUC7,MYH1,NBPF1,NDST4,OR4A16,PCDHB16,PIFO,PLEKHG1,SMCO3,SPINK7,SPINK8,SPINK9,SYNE1,TNR,TPH2,TRIM49B,TRIM51GP,VNN2,ZBTB18,ZC2HC1B,ZNF385D,ZNF474
TF	Factor: PARP; motif: TTTCYN; match class: 1	TF:M02027_1	0.000291648	3.53514	12292	264	90	60605	ABLIM1,ANKRD31,ANXA13,APOBEC3C,ARMH2,ASPA,BBOF1,BMP5,BTN2A2,C12ORF54,C14ORF93,CASP8,CCDC91,CCR10,CLDN16,CNTNAP1,CSAD,CTNNA3,CYSLTR2,DSG1,EFCAB6,FBXO34,FGFR2,FPR3,GNAT3,GNGT1,H3Y2,H6PD,HNF4G,HPS6,HTN3,IFIT3,IFT74,KANK1,KCNJ13,KCTD5,KLHL1,LAMC2,LOC100505841,LOC102725191,LRIG2,LSM6,LTA4H,MARCHF8,MARCOL,MRE11,MSR1,MUC7,MUCL1,MYH1,NBPF1,NCKAP5,NDST4,OR10H1,OR10J1,OR4A16,PCDHB16,PIFO,PLEKHG1,RALYL,RASL…
TF	Factor: IRF4; motif: MNNRAAANGAAA	TF:M08886	0.000306425	3.51368	4153	264	43	60605	AMN,ANXA13,ARMH2,BTN2A2,C14ORF93,CLDN16,CTNNA3,EFCAB6,FGFR2,FPR3,GNAT3,H3Y2,H6PD,HNF4A,HPS4,KCTD5,LAMC2,LOC102725191,MARCHF8,MARCOL,MFAP3L,MSR1,MUC7,MYH1,NMNAT1,OR10J1,PIFO,RDH8,RNF180,SMCO3,SMYD3,SPINK8,SRGAP3,THBS2,TNR,TPH2,TRIM49B,USP31,ZCCHC7,ZFP14,ZNF200,ZNF232,ZNF385D
TF	Factor: Dlx-7; motif: NTCRTTAN; match class: 1	TF:M10603_1	0.000322292	3.49175	2579	264	32	60605	ACSM3,ANKRD31,ANXA13,APOBEC3C,BBOF1,BMP5,CLDN16,CTNNA3,CYSLTR2,ERICH3,GFI1B,HNF4G,HPS4,KCNJ13,LOC100505841,LRRK2,MAPRE2,MFAP3L,NMNAT1,OR4A16,OR5H6,PLEKHG1,RASL10B,SH2D1B,SIRPG,SLC4A2,SMCO3,SPINK7,THBS2,TRIM49B,ZFP14,ZNF385D
TF	Factor: Dlx-5; motif: NTCRTTAN; match class: 1	TF:M10612_1	0.000322292	3.49175	2579	264	32	60605	ACSM3,ANKRD31,ANXA13,APOBEC3C,BBOF1,BMP5,CLDN16,CTNNA3,CYSLTR2,ERICH3,GFI1B,HNF4G,HPS4,KCNJ13,LOC100505841,LRRK2,MAPRE2,MFAP3L,NMNAT1,OR4A16,OR5H6,PLEKHG1,RASL10B,SH2D1B,SIRPG,SLC4A2,SMCO3,SPINK7,THBS2,TRIM49B,ZFP14,ZNF385D
TF	Factor: SATB1; motif: NTTTAT; match class: 1	TF:M03564_1	0.000340675	3.46766	12142	264	89	60605	ABLIM1,ACSM3,ANKRD31,ANXA13,ARMH2,ASPA,BBOF1,BMP5,C12ORF54,C14ORF93,CACNA2D4,CASP8,CCDC91,CCR10,CD300E,CLDN16,CPN2,CTNNA3,CYSLTR2,DSG1,FBXO34,FGFR2,FPR3,GNAT3,GNGT1,H6PD,HPS4,HTN3,IFIT3,IFT74,KCNJ13,KCTD5,KLHL1,LAMC2,LOC102725191,LRIG2,LRRK2,LSM6,LTA4H,MAPRE2,MARCHF8,MARCOL,MRE11,MSR1,MUC7,MUCL1,MYH1,NBPF1,NCKAP5,NCOA6,NDST4,NMNAT1,OR10H1,OR10J1,OR4A16,OR5H6,PCDHB16,PIFO,PLEKHG1,RALYL,RDH8,RHCG,R…
TF	Factor: HoxA5; motif: RTCATTAN	TF:M10707	0.000365681	3.4369	3008	264	35	60605	ABLIM1,ACSM3,ANKRD31,ANXA13,APOBEC3C,BBOF1,BMP5,C12ORF54,CASP8,CLDN16,CTNNA3,DSG1,FBXO34,GFI1B,HNF4G,HTN3,KCNJ13,LOC100505841,LOC102725191,MAPRE2,MFAP3L,MSR1,MUC7,NMNAT1,OR4A16,OR5H6,PCDHB16,PLEKHG1,RASL10B,SIRPG,SLC4A2,SMCO3,THBS2,TRIM51GP,ZFP14
TF	Factor: LHX3; motif: ATTAAW	TF:M02097	0.000375205	3.42573	11977	264	88	60605	ABLIM1,ACSM3,ANKRD31,ANXA13,APOBEC3C,ARMH2,ASPA,BBOF1,BMP5,BTN2A2,C12ORF54,C14ORF93,CASP8,CCDC91,CD300E,CLDN16,CPN2,CTNNA3,CYSLTR2,DSG1,ERICH3,FBXO34,FGFR2,FPR3,GFI1B,GNAT3,GNGT1,HNF4G,HPS4,HTN3,IFIT3,IFT74,KANK1,KCNJ13,KCTD5,KLHL1,LAMC2,LHX4,LOC100505841,LOC102725191,LRIG2,LSM6,LTA4H,MAPRE2,MARCHF8,MARCOL,MFAP3L,MRE11,MSR1,MUC7,MUCL1,MYH1,NDST4,NMNAT1,OR10H1,OR4A16,OR5H6,PCDHB16,PDE4B,PIFO,PLEKH…
TF	Factor: Oct-4; motif: ATTGWSWTGCWAAWN	TF:M01124	0.000398712	3.39934	6101	264	55	60605	APOBEC3C,ARMH2,ASPA,BMP5,C12ORF54,C14ORF93,CPN2,CSAD,CYSLTR2,DSG1,FBXO34,GFI1B,GNAT3,GNGT1,HPS6,HTN3,IFIT3,KANK1,KCNJ13,LOC102725191,LRIG2,LRRK2,LSM6,MARCOL,MUC7,MUCL1,MYH1,NBPF1,NCOA6,NDST4,OR10H1,OR4A16,OR5H6,PCDHB16,PIFO,PLEKHG1,RHCG,SH2D1B,SIRPG,SLIT2,SMCO3,SPINK8,SPINK9,THBS2,TNFSF13B,TNR,TPH2,TRIM49B,TRIM51GP,VNN2,ZBTB18,ZC2HC1B,ZFP14,ZNF385D,ZNF474
TF	Factor: En-2; motif: NTCRTTARN; match class: 1	TF:M10858_1	0.000436253	3.36026	3316	264	37	60605	ABLIM1,ACSM3,ANKRD31,APOBEC3C,BBOF1,BMP5,CLDN16,DSG1,ERICH3,FPR3,HNF4G,HPS4,HTN3,KCTD5,KLHL1,LRRK2,LTA4H,MAPRE2,MARCOL,MFAP3L,NCOA6,NMNAT1,OR4A16,OR5H6,PCDHB16,PLEKHG1,RASL10B,RNF180,SH2D1B,SIRPG,SLC4A2,SMCO3,SPINK7,THBS2,TRIM49B,ZFP14,ZNF385D
TF	Factor: C/EBPgamma; motif: YTBATTTCARAAW	TF:M00622	0.000438831	3.3577	6958	264	60	60605	ABLIM1,ACSM3,ANKRD31,ANXA13,ARMH2,ASPA,BBOF1,BMP5,C12ORF54,C14ORF93,CACNA2D4,CD300E,CPN2,CTNNA3,CYSLTR2,DSG1,FPR3,GFI1B,GNAT3,GNGT1,HPS4,HTN3,IFIT3,IFT74,KCNJ13,KCTD5,LAMC2,LOC100505841,LOC102725191,LRRK2,MARCOL,MRE11,MUC7,MUCL1,NCKAP5,NCOA6,OR10J1,OR4A16,OR5H6,PCDHB16,RALYL,RASL10B,RHCG,SH2D1B,SIRPG,SLIT2,SMCO3,SPINK7,SPINK8,SPINK9,SRGAP3,TNFSF13B,TNR,TPH2,TRIM51GP,VNN2,ZBTB18,ZC2HC1B,ZCCHC7,ZNF…
TF	Factor: CDP:SRF; motif: NCCWTAYAAGGTMNKRATCRATN; match class: 1	TF:M08520_1	0.000483779	3.31535	3330	264	37	60605	ANXA13,ARMH2,ASPA,BBOF1,BMP5,C12ORF54,CPN2,CTNNA3,CYSLTR2,DSG1,EFCAB6,GNAT3,HNF4A,IFT74,KCTD5,KLHL1,LOC102725191,LTA4H,MSR1,MUCL1,NCKAP5,NMNAT1,OR10J1,OR5H6,RAPGEF5,RASL10B,RNF180,SH2D1B,SIRPG,SPINK8,SPINK9,TNFSF13B,TPH2,TRIM51GP,ZBTB18,ZNF474,ZNF607
TF	Factor: HOXD4; motif: RTCRTTAN	TF:M10713	0.0004843	3.31489	3920	264	41	60605	ABLIM1,ACSM3,ANKRD31,ANXA13,APOBEC3C,BBOF1,BMP5,C12ORF54,CASP8,CLDN16,CTNNA3,CYSLTR2,DSG1,FBXO34,GFI1B,HNF4G,HTN3,KCNJ13,LOC100505841,LOC102725191,LRRK2,MAPRE2,MARCOL,MFAP3L,MSR1,MUC7,NCOA6,NMNAT1,OR4A16,OR5H6,PCDHB16,PLEKHG1,RASL10B,SIRPG,SLC4A2,SMCO3,THBS2,TPH2,TRIM49B,TRIM51GP,ZFP14
TF	Factor: DBP; motif: TTRCATAANN	TF:M07038	0.000489329	3.3104	4378	264	44	60605	ABLIM1,ACSM3,ARMH2,BBOF1,BMP5,CASP8,CLDN16,CPN2,CTNNA3,CYSLTR2,ERICH3,HPS4,HTN3,IFIT3,IFT74,KCNJ13,LOC102725191,LRIG2,LSM6,MAPK4,MARCOL,MSR1,MUC7,NBPF1,NDST4,OR10H1,OR10J1,OR4A16,OR5H6,PDE4B,PIFO,RALYL,RAPGEF5,RHCG,SIRPG,SPINK7,SPINK8,SPINK9,TK1,TNR,TRIM49B,VNN2,ZBTB18,ZC2HC1B
TF	Factor: ATF-4; motif: GGATGATGTCATCC	TF:M11334	0.000501995	3.2993	6478	264	57	60605	ABLIM1,ACSM3,ANKRD31,ANXA13,ARMH2,ASPA,CD300E,CLDN16,CNTNAP1,CTNNA3,DSG1,ERICH3,FBXO34,FPR3,GFI1B,GNGT1,HNF4G,HTN3,KCNJ13,LHX4,LOC100505841,LOC102725191,LRIG2,LRRK2,LSM6,MAPRE2,MARCOL,MRE11,MUC7,MYH1,NCKAP5,NCOA6,NDST4,OR5H6,PLEKHG1,RASL10B,SH2D1B,SIRPG,SLC4A2,SMCO3,SMYD3,SPINK7,SPINK9,SRGAP3,THBS2,TK1,TNFSF13B,TNR,TRIM49B,USP31,VNN2,ZBTB18,ZC2HC1B,ZNF232,ZNF385D,ZNF474,ZNF607
TF	Factor: HoxA5; motif: RTCATTAN	TF:M10704	0.000534354	3.27217	5500	264	51	60605	ABLIM1,ACSM3,ANKRD31,ANXA13,APOBEC3C,ARMH2,BBOF1,BMP5,C12ORF54,CASP8,CLDN16,CTNNA3,CYSLTR2,DSG1,ERICH3,FBXO34,GFI1B,H3Y2,HNF4G,HPS4,HTN3,KCNJ13,KLHL1,LOC100505841,LOC102725191,LRRK2,LSM6,MAPRE2,MARCOL,MFAP3L,MSR1,MUC7,NCOA6,NMNAT1,OR4A16,OR5H6,PCDHB16,PLEKHG1,RALYL,RASL10B,SIRPG,SLC4A2,SMCO3,SPINK7,SPINK9,THBS2,TPH2,TRIM49B,TRIM51GP,ZFP14,ZNF385D
TF	Factor: HOXA4; motif: RTMATTAN	TF:M10716	0.000556323	3.25467	4092	264	42	60605	ABLIM1,ACSM3,ANKRD31,ANXA13,APOBEC3C,BBOF1,BMP5,C12ORF54,CLDN16,CTNNA3,CYSLTR2,DSG1,ERICH3,FBXO34,GFI1B,H3Y2,HNF4G,HTN3,KCNJ13,LOC102725191,LRRK2,LSM6,MAPRE2,MARCOL,MFAP3L,MSR1,MUC7,NCOA6,NMNAT1,OR4A16,OR5H6,PCDHB16,PLEKHG1,RALYL,RASL10B,SIRPG,SLC4A2,SMCO3,TPH2,TRIM49B,TRIM51GP,ZFP14
TF	Factor: SRY; motif: AACAATANCATTGTT	TF:M04555	0.000564148	3.24861	7180	264	61	60605	ACSM3,AMN,ANKRD31,ANXA13,APOBEC3C,ARMH2,ASPA,BMP5,BTN2A2,C12ORF54,CACNA2D4,CASP8,CD300E,CTNNA3,CYSLTR2,DSG1,EFCAB6,ERICH3,FGFR2,FPR3,GNAT3,GNGT1,H3Y2,KCNJ13,KLHL1,LOC100505841,LOC102725191,LRRK2,LTA4H,MAPRE2,MARCHF8,MARCOL,MINAR1,MUC7,NBPF1,NCKAP5,NDST4,NMNAT1,OR10J1,OR4A16,OR5H6,PCDHB16,PDE4B,PLEKHG1,RALYL,RASL10B,RDH8,RHCG,SLIT2,SMCO3,SMYD3,SPINK7,SPINK9,SRGAP3,TPH2,TRIM49B,TRIM51GP,VNN2,ZBTB18…
TF	Factor: DRI1; motif: AATTAA	TF:M01654	0.00059109	3.22835	10963	264	82	60605	ABLIM1,ACSM3,AMN,ANKRD31,ANXA13,ASPA,BBOF1,BMP5,C12ORF54,C14ORF93,CACNA2D4,CASP8,CD300E,CHST5,CLDN16,CPN2,CTNNA3,CYSLTR2,DSG1,FPR3,GNAT3,GNGT1,HNF4G,HTN3,IFIT3,IFT74,KANK1,KCNJ13,KCTD5,LAMC2,LHX4,LOC100505841,LOC102725191,LRRK2,LSM6,LTA4H,MAPRE2,MARCHF8,MARCOL,MFAP3L,MINAR1,MRE11,MSR1,MUC7,MUCL1,MYH1,NCKAP5,NDST4,NMNAT1,OR10H1,OR4A16,OR5H6,PCDHB16,PLEKHG1,RALYL,RDH8,RHCG,RNF180,SIRPG,SMCO3,SMYD3,…
TF	Factor: Dlx-5; motif: AATTAN	TF:M03546	0.00059109	3.22835	10963	264	82	60605	ABLIM1,ACSM3,AMN,ANKRD31,ANXA13,ASPA,BBOF1,BMP5,C12ORF54,C14ORF93,CACNA2D4,CASP8,CD300E,CHST5,CLDN16,CPN2,CTNNA3,CYSLTR2,DSG1,FPR3,GNAT3,GNGT1,HNF4G,HTN3,IFIT3,IFT74,KANK1,KCNJ13,KCTD5,LAMC2,LHX4,LOC100505841,LOC102725191,LRRK2,LSM6,LTA4H,MAPRE2,MARCHF8,MARCOL,MFAP3L,MINAR1,MRE11,MSR1,MUC7,MUCL1,MYH1,NCKAP5,NDST4,NMNAT1,OR10H1,OR4A16,OR5H6,PCDHB16,PLEKHG1,RALYL,RDH8,RHCG,RNF180,SIRPG,SMCO3,SMYD3,…
TF	Factor: IRF-4; motif: GAAARTA	TF:M01883	0.000593361	3.22668	8412	264	68	60605	ABLIM1,ACSM3,ANXA13,APOBEC3C,ARMH2,BMP5,BTN2A2,C12ORF54,C14ORF93,CASP8,CCDC91,CCR10,CD300E,CLDN16,CTNNA3,CYSLTR2,DSG1,ERICH3,FBXO34,FPR3,GNAT3,GNGT1,H3Y2,HNF4A,HPS4,HTN3,IFIT3,KANK1,KCNJ13,KCTD5,LAMC2,LOC102725191,LRRK2,LSM6,MARCHF8,MARCOL,MRE11,MSR1,MUC7,MUCL1,MYH1,NBPF1,NCKAP5,NDST4,OR10J1,OR4A16,OR5H6,PCDHB16,PIFO,RNF180,SH2D1B,SIRPG,SMCO3,SMYD3,SPINK7,SPINK8,SPINK9,TNR,TPH2,TRIM49B,TRIM51GP,U…
TF	Factor: SATB1; motif: NTTTAT	TF:M03564	0.000599177	3.22244	16033	264	108	60605	ABLIM1,ACSM3,AMN,ANKRD31,ANXA13,ARMH2,ASPA,BBOF1,BMP5,BTN2A2,C12ORF54,C14ORF93,CACNA2D4,CASP8,CCDC91,CCR10,CD300E,CLDN16,CNTNAP1,CPN2,CTNNA3,CYSLTR2,DSG1,EFCAB6,FBXO34,FGFR2,FPR3,GFI1B,GNAT3,GNGT1,H6PD,HNF4A,HNF4G,HPS4,HPS6,HTN3,IFIT3,IFT74,KANK1,KCNJ13,KCTD5,KLHL1,LAMC2,LHX4,LOC100505841,LOC102725191,LRIG2,LRRK2,LSM6,LTA4H,MAPK4,MAPRE2,MARCHF8,MARCOL,MFAP3L,MRE11,MSR1,MUC7,MUCL1,MYH1,NBPF1,NCKAP…
TF	Factor: FOXM1; motif: NAGASTGATTA	TF:M04611	0.000640201	3.19368	9507	264	74	60605	ABLIM1,ANXA13,ARMH2,ASPA,BMP5,BTN2A2,CACNA2D4,CASP8,CCDC91,CD300E,CPN2,CSAD,CYSLTR2,DSG1,ERICH3,FBXO34,FGFR2,GFI1B,GNAT3,GNGT1,H6PD,HNF4G,HPS4,HPS6,HTN3,IFT74,KCNJ13,KLHL1,LAMC2,LOC100505841,LRIG2,LRRK2,LSM6,MAPRE2,MARCOL,MFAP3L,MINAR1,MRE11,MSR1,MUC7,MUCL1,MYH1,NCKAP5,NCOA6,NDST4,OR10H1,OR10J1,OR4A16,OR5H6,PCDHB16,PDE4B,RAPGEF5,RASL10B,RDH8,RHCG,RNF180,SH2D1B,SIRPG,SMCO3,SMYD3,SPINK7,SPINK9,SRGA…
TF	Factor: C-JUN:FRA-2; motif: NRTGACGTMAT; match class: 1	TF:M08941_1	0.00067149	3.17296	3375	264	37	60605	ABLIM1,ARMH2,C12ORF54,CD300E,CNTNAP1,DSG1,ERICH3,FBXO34,GFI1B,GNGT1,HNF4A,HPS4,IFIT3,LOC100505841,LOC102725191,MAPK4,MAPRE2,MARCOL,MRE11,MUC7,MUCL1,NBPF1,NCKAP5,NDST4,PLEKHG1,RASL10B,SIRPG,SMYD3,SPINK7,THBS2,TK1,ZBTB18,ZC2HC1B,ZNF200,ZNF232,ZNF385D,ZNF474
TF	Factor: POU3F2; motif: TAATTANNNNNNTAATTA	TF:M11913	0.00071166	3.14773	4130	264	42	60605	ABLIM1,ANXA13,APOBEC3C,ASPA,C12ORF54,C14ORF93,CASP8,CCDC91,CCR10,CPN2,CTNNA3,DSG1,EFCAB6,FPR3,GNAT3,GNGT1,IFT74,KCNJ13,LOC100505841,LOC102725191,LSM6,LTA4H,MARCOL,MYH1,NMNAT1,OR4A16,OR5H6,PCDHB16,PLEKHG1,SMCO3,SPINK8,SPINK9,SRGAP3,SYNE1,THBS2,TNFSF13B,TRIM49B,TRIM51GP,ZC2HC1B,ZCCHC7,ZNF385D,ZNF474
TF	Factor: IRF-8; motif: NYGAAASYGAAACYN	TF:M11682	0.000725294	3.13949	3830	264	40	60605	ACSM3,APOBEC3C,BTN2A2,C12ORF54,C14ORF93,CASP8,CCR10,CTNNA3,CYSLTR2,FPR3,GNGT1,HNF4A,HNF4G,HPS6,HTN3,IFIT3,KANK1,KCTD5,LAMC2,LMO7,LOC102725191,LSM6,MAPRE2,MARCOL,MFAP3L,MINAR1,MRE11,MUC7,MUCL1,NCKAP5,NMNAT1,PDE4B,PLEKHG1,RAPGEF5,SH2D1B,TBC1D1,THBS2,TNFSF13B,USP31,ZBTB18
TF	Factor: CDP:SRF; motif: NCCWTAYAAGGTMNKRATCRATN	TF:M08520	0.00074259	3.12925	9725	264	75	60605	ANKRD31,ANXA13,APOBEC3C,ARMH2,ASPA,BBOF1,BMP5,C12ORF54,CASP8,CCDC91,CD300E,CLDN16,CPN2,CSAD,CTNNA3,CYSLTR2,DSG1,EFCAB6,ERICH3,FGFR2,FPR3,GFI1B,GNAT3,GNGT1,H3Y2,HNF4A,HTN3,IFIT3,IFT74,KANK1,KCTD5,KLHL1,LOC102725191,LRIG2,LRRK2,LTA4H,MAPRE2,MARCOL,MFAP3L,MRE11,MSR1,MUCL1,NBPF1,NCKAP5,NDST4,NMNAT1,OR10H1,OR10J1,OR4A16,OR5H6,PLEKHG1,RALYL,RAPGEF5,RASL10B,RDH8,RHCG,RNF180,SH2D1B,SIRPG,SLIT2,SMCO3,SPIN…
TF	Factor: NKX6B; motif: NTMATTAW	TF:M10657	0.000753771	3.12276	2680	264	32	60605	ABLIM1,ACSM3,ANXA13,ARMH2,BBOF1,BMP5,CLDN16,DSG1,ERICH3,FBXO34,GFI1B,HNF4G,HPS4,HTN3,KCNJ13,KLHL1,LOC102725191,MAPRE2,MFAP3L,MSR1,NMNAT1,OR4A16,PCDHB16,PLEKHG1,RASL10B,SLC4A2,SMCO3,SPINK7,SPINK9,TRIM51GP,ZFP14,ZNF385D
TF	Factor: GATA-1; motif: NTGNNNNNNNSAGATAAGR	TF:M09621	0.000769047	3.11405	5566	264	51	60605	ABLIM1,APOBEC3C,ARMH2,ASPA,C14ORF93,CASP8,CCR10,CNTNAP1,CTNNA3,DSG1,EFCAB6,ERICH3,GNAT3,GNGT1,HNF4A,HNF4G,HPS4,HPS6,HTN3,IFIT3,KCNJ13,LAMC2,LOC100505841,LRIG2,MAPRE2,MARCOL,MFAP3L,MSR1,MUC7,MUCL1,NCKAP5,OR10J1,OR5H6,PLEKHG1,RDH8,SIRPG,SLIT2,SMCO3,SPINK7,SPINK9,SYNE1,TNFSF13B,TNR,TRIM49B,VNN2,ZBTB18,ZC2HC1B,ZFP14,ZNF232,ZNF385D,ZNF607
TF	Factor: SATB1; motif: AKWAWTAAHGRYMNWW	TF:M01723	0.000794937	3.09967	3253	264	36	60605	ABLIM1,ANXA13,BMP5,CCDC91,CLDN16,CTNNA3,CYSLTR2,DSG1,GNGT1,HNF4G,KCNJ13,LOC100505841,LOC102725191,LSM6,MARCHF8,MARCOL,MFAP3L,MUC7,MYH1,NCOA6,NDST4,OR4A16,OR5H6,PCDHB16,PLEKHG1,RALYL,RHCG,RNF180,SIRPG,SMCO3,SPINK7,SPINK9,SYNE1,THBS2,TRIM49B,TRIM51GP
TF	Factor: FOXM1; motif: NAGASTGATTA; match class: 1	TF:M04611_1	0.000808746	3.09219	3548	264	38	60605	ABLIM1,ANXA13,ARMH2,BTN2A2,CACNA2D4,CASP8,CD300E,DSG1,FBXO34,FGFR2,GNAT3,GNGT1,HNF4G,HTN3,KCNJ13,LAMC2,LSM6,MARCOL,MUCL1,MYH1,NDST4,OR10J1,OR5H6,PCDHB16,PDE4B,RASL10B,RNF180,SH2D1B,SMCO3,SPINK7,THBS2,TNFSF13B,TNR,TRIM49B,TRIM51GP,VNN2,ZC2HC1B,ZNF474
TF	Factor: FOXO1A; motif: AAACAA; match class: 1	TF:M03823_1	0.000812853	3.08999	9201	264	72	60605	ABLIM1,ACSM3,ANKRD31,ARMH2,ASPA,BBOF1,BMP5,C14ORF93,CASP8,CHST5,CPN2,CTNNA3,CYSLTR2,DSG1,EFCAB6,ERICH3,FBXO34,FGFR2,FPR3,GFI1B,GNAT3,GNGT1,HNF4G,HPS4,HTN3,IFIT3,IFT74,KANK1,KCNJ13,LAMC2,LOC102725191,LRIG2,LRRK2,LSM6,LTA4H,MAPRE2,MRE11,MSR1,MUC7,MYH1,NCKAP5,NCOA6,NDST4,OR10H1,OR10J1,OR4A16,PCDHB16,PIFO,RALYL,RAPGEF5,RDH8,RHCG,RNF180,SH2D1B,SIRPG,SLIT2,SMCO3,SMYD3,SPINK7,SPINK8,SPINK9,SYNE1,TBC1D1,…
TF	Factor: SRY; motif: TTGTTT; match class: 1	TF:M03854_1	0.000812853	3.08999	9201	264	72	60605	ABLIM1,ACSM3,ANKRD31,ARMH2,ASPA,BBOF1,BMP5,C14ORF93,CASP8,CHST5,CPN2,CTNNA3,CYSLTR2,DSG1,EFCAB6,ERICH3,FBXO34,FGFR2,FPR3,GFI1B,GNAT3,GNGT1,HNF4G,HPS4,HTN3,IFIT3,IFT74,KANK1,KCNJ13,LAMC2,LOC102725191,LRIG2,LRRK2,LSM6,LTA4H,MAPRE2,MRE11,MSR1,MUC7,MYH1,NCKAP5,NCOA6,NDST4,OR10H1,OR10J1,OR4A16,PCDHB16,PIFO,RALYL,RAPGEF5,RDH8,RHCG,RNF180,SH2D1B,SIRPG,SLIT2,SMCO3,SMYD3,SPINK7,SPINK8,SPINK9,SYNE1,TBC1D1,…
TF	Factor: GATA-1; motif: MNAGATAANR	TF:M00347	0.000854707	3.06818	4624	264	45	60605	ABLIM1,ACSM3,ARMH2,ASPA,CASP8,CLDN16,CTNNA3,DSG1,GNAT3,GNGT1,H3Y2,H6PD,HNF4A,HPS4,HPS6,HTN3,LAMC2,LRIG2,LTA4H,MARCOL,MSR1,MUC7,MUCL1,MYH1,NBPF1,NCOA6,OR10J1,OR5H6,PLEKHG1,RDH8,SH2D1B,SMCO3,SPINK7,SPINK9,SRGAP3,SYNE1,TNFSF13B,TNR,TRIM49B,USP31,VNN2,ZC2HC1B,ZNF232,ZNF474,ZNF607
TF	Factor: MEF-2C; motif: TATTTWT	TF:M02025	0.000878994	3.05601	12974	264	92	60605	ABLIM1,ACSM3,AMN,ANKRD31,ANXA13,APOBEC3C,ARMH2,ASPA,BBOF1,BMP5,C12ORF54,C14ORF93,CASP8,CCDC91,CCR10,CD300E,CHST5,CLDN16,CNTNAP1,CPN2,CTNNA3,CYSLTR2,DSG1,FBXO34,FGFR2,FPR3,GFI1B,GNAT3,GNGT1,H3Y2,H6PD,HTN3,IFIT3,KCNJ13,KLHL1,LAMC2,LOC100505841,LOC102725191,LRRK2,LSM6,MARCHF8,MARCOL,MFAP3L,MRE11,MSR1,MUC7,MUCL1,MYH1,NCKAP5,NCOA6,NDST4,NMNAT1,OR10H1,OR10J1,OR4A16,OR5H6,PCDHB16,PDE4B,PIFO,PLEKHG1,RALY…
TF	Factor: C/EBPalpha; motif: NRTTGTGCAAYNN	TF:M09596	0.000931295	3.03091	5276	264	49	60605	ABLIM1,ANKRD31,APOBEC3C,ARMH2,ASPA,BBOF1,BMP5,C14ORF93,CASP8,CPN2,ERICH3,FBXO34,GNAT3,HNF4G,HPS4,HTN3,IFIT3,IFT74,KANK1,KCNJ13,KLHL1,LOC102725191,LRIG2,LRRK2,MAPK4,MARCOL,MFAP3L,MUCL1,MYH1,NBPF1,NCKAP5,NDST4,NMNAT1,PDE4B,PIFO,SIRPG,SLIT2,SPINK7,SPINK8,SPINK9,SRGAP3,SYNE1,TNFSF13B,TNR,TPH2,TRIM51GP,VNN2,ZC2HC1B,ZFP14
TF	Factor: C-FOS; motif: NNNKATGACGTCATNNN	TF:M08947	0.000983525	3.00721	7124	264	60	60605	ABLIM1,ANKRD31,ANXA13,ARMH2,C12ORF54,CD300E,CLDN16,CNTNAP1,CPN2,CYSLTR2,DSG1,ERICH3,FBXO34,GFI1B,GNGT1,H3Y2,HNF4A,HPS4,IFIT3,KLHL1,LHX4,LOC100505841,LOC102725191,LSM6,MAPK4,MAPRE2,MARCOL,MRE11,MUC7,MUCL1,MYH1,NBPF1,NCKAP5,NDST4,NMNAT1,OR4A16,PCDHB16,PDE4B,PIFO,PLEKHG1,RASL10B,SIRPG,SMCO3,SMYD3,SPINK7,SPINK9,SRGAP3,THBS2,TK1,TNFSF13B,TNR,TPH2,TRIM51GP,ZBTB18,ZC2HC1B,ZNF200,ZNF232,ZNF385D,ZNF474,ZN…
TF	Factor: CEBPA; motif: ATTGCAYAAYN	TF:M07205	0.000986527	3.00589	2575	264	31	60605	ABLIM1,ARMH2,ASPA,C12ORF54,FBXO34,GNAT3,HPS4,HTN3,IFT74,KCNJ13,KLHL1,LHX4,LOC102725191,MAPK4,MARCOL,MFAP3L,MYH1,NCKAP5,NDST4,NMNAT1,PDE4B,RHCG,SIRPG,SPINK9,SRGAP3,TNFSF13B,TNR,TPH2,TRIM51GP,ZC2HC1B,ZFP14
TF	Factor: POU2F1; motif: ANKNRWATGSAAWYAW	TF:M10033	0.000998589	3.00061	4808	264	46	60605	ABLIM1,ACSM3,ANXA13,ARMH2,C14ORF93,CTNNA3,CYSLTR2,DSG1,FPR3,GNGT1,H3Y2,HNF4G,HTN3,IFIT3,IFT74,KCNJ13,LAMC2,LOC100505841,LOC102725191,LSM6,MAPRE2,MARCOL,MFAP3L,MSR1,MUC7,MUCL1,MYH1,NBPF1,NDST4,NMNAT1,OR5H6,PCDHB16,PIFO,PLEKHG1,RALYL,SH2D1B,SMCO3,SPINK7,SPINK9,SYNE1,TNR,VNN2,ZBTB18,ZFP14,ZNF200,ZNF385D
TF	Factor: Oct3; motif: NYWTTSWTATGCAAAT	TF:M09646	0.00101162	2.99498	5781	264	52	60605	ABLIM1,ANXA13,ARMH2,ASPA,BMP5,BTN2A2,C12ORF54,C14ORF93,CACNA2D4,CASP8,CLDN16,CPN2,EFCAB6,ERICH3,FBXO34,FGFR2,GNAT3,GNGT1,HTN3,IFIT3,IFT74,KANK1,KCNJ13,KLHL1,LOC102725191,LSM6,LTA4H,MARCOL,MUC7,MUCL1,MYH1,NCKAP5,NCOA6,NDST4,OR10J1,OR5H6,PCDHB16,PIFO,PLEKHG1,RHCG,RNF180,SH2D1B,SPINK7,SPINK9,SRGAP3,THBS2,TNFSF13B,TNR,TPH2,ZBTB18,ZC2HC1B,ZNF200
TF	Factor: CDP; motif: CCAATAATCGAT; match class: 1	TF:M00095_1	0.00105002	2.9788	3003	264	34	60605	ABLIM1,ANXA13,C14ORF93,CCDC91,CCR10,CLDN16,CYSLTR2,DSG1,GNAT3,GNGT1,HNF4G,HPS4,HTN3,KCNJ13,LAMC2,LRIG2,MARCHF8,MARCOL,MUC7,MUCL1,OR4A16,PCDHB16,PIFO,PLEKHG1,SPINK8,SRGAP3,SYNE1,THBS2,TPH2,TRIM49B,TRIM51GP,ZBTB18,ZC2HC1B,ZCCHC7
TF	Factor: Pit-1; motif: NTAATGAKATGCRN	TF:M11950	0.00106107	2.97426	6122	264	54	60605	ABLIM1,ACSM3,ANXA13,APOBEC3C,ARMH2,ASPA,CACNA2D4,CCR10,CNTNAP1,CTNNA3,CYSLTR2,DSG1,EFCAB6,FBXO34,GNAT3,HPS4,HTN3,IFIT3,IFT74,KANK1,KCNJ13,KCTD5,LSM6,LTA4H,MARCHF8,MFAP3L,MUC7,MUCL1,MYH1,NCKAP5,NCOA6,NDST4,OR10J1,PCDHB16,PIFO,PLEKHG1,RALYL,RHCG,RNF180,SMCO3,SPINK7,SRGAP3,THBS2,TK1,TNFSF13B,TRIM51GP,USP31,VNN2,ZBTB18,ZC2HC1B,ZFP14,ZNF232,ZNF385D,ZNF474
TF	Factor: HOXD4; motif: RTCRTTAN	TF:M10710	0.00108057	2.96635	3442	264	37	60605	ABLIM1,ACSM3,ANKRD31,ANXA13,APOBEC3C,BBOF1,BMP5,C12ORF54,CASP8,CLDN16,CTNNA3,CYSLTR2,DSG1,FBXO34,GFI1B,HNF4G,HTN3,KCNJ13,LOC100505841,LOC102725191,MAPRE2,MARCOL,MFAP3L,MSR1,MUC7,NMNAT1,OR4A16,OR5H6,PCDHB16,PLEKHG1,RASL10B,SIRPG,SLC4A2,SMCO3,THBS2,TRIM51GP,ZFP14
TF	Factor: FOXJ2; motif: NNTGTTGTAAAYAN	TF:M11585	0.00108691	2.96381	5630	264	51	60605	ACSM3,ANXA13,APOBEC3C,ARMH2,BMP5,C12ORF54,C14ORF93,CASP8,CD300E,CLDN16,DSG1,EFCAB6,FGFR2,FPR3,GNAT3,GNGT1,H3Y2,HNF4G,HPS4,HTN3,IFIT3,IFT74,KCNJ13,KLHL1,LOC102725191,LRIG2,LSM6,MAPRE2,MARCHF8,MARCOL,MRE11,MUC7,MYH1,NBPF1,NDST4,OR4A16,OR5H6,PCDHB16,PLEKHG1,RALYL,RHCG,SMCO3,SPINK9,TNR,TPH2,TRIM49B,TRIM51GP,USP31,VNN2,ZC2HC1B,ZNF607
TF	Factor: HOXA3; motif: NNNNRNTAATTARY	TF:M01337	0.00110845	2.95528	16017	264	107	60605	ABLIM1,ACSM3,AMN,ANKRD31,ANXA13,APOBEC3C,ARMH2,ASPA,BBOF1,BMP5,BTN2A2,C12ORF54,C14ORF93,CACNA2D4,CASP8,CCR10,CD300E,CHST5,CLDN16,CNTNAP1,CPN2,CSAD,CTNNA3,CYSLTR2,DSG1,EFCAB6,ERICH3,FBXO34,FGFR2,FPR3,GFI1B,GNAT3,GNGT1,H3Y2,H6PD,HNF4A,HNF4G,HPS4,HTN3,IFIT3,IFT74,KANK1,KCNJ13,KCTD5,KLHL1,LAMC2,LHX4,LOC100505841,LOC102725191,LRIG2,LRRK2,LSM6,LTA4H,MAPRE2,MARCHF8,MARCOL,MFAP3L,MINAR1,MRE11,MSR1,MUC7,M…
TF	Factor: GATA-3; motif: MGATAASATCT	TF:M12195	0.00112916	2.94724	3897	264	40	60605	ARMH2,ASPA,CTNNA3,CYSLTR2,DSG1,FPR3,GNAT3,HNF4G,IFT74,KANK1,KLHL1,LAMC2,LOC100505841,LOC102725191,LRIG2,LSM6,LTA4H,MAPRE2,MFAP3L,MRE11,MUC7,MUCL1,MYH1,NDST4,OR4A16,OR5H6,PCDHB16,RALYL,RHCG,SH2D1B,SIRPG,SMCO3,SPINK7,SRGAP3,TNR,TPH2,TRIM51GP,USP31,ZC2HC1B,ZNF474
TF	Factor: ATF-2; motif: TTACGTAA	TF:M00040	0.0011669	2.93297	6988	264	59	60605	ACSM3,BBOF1,BMP5,BTN2A2,CASP8,CCR10,CD300E,CNTNAP1,CSAD,CTNNA3,CYSLTR2,EFCAB6,ERICH3,FBXO34,FGFR2,FPR3,GFI1B,GNAT3,HNF4A,HPS4,HPS6,HTN3,IFIT3,KCNJ13,LAMC2,LRRK2,LSM6,MAPRE2,MARCHF8,MARCOL,MINAR1,MRE11,MSR1,MUCL1,NCOA6,NDST4,NMNAT1,OR10H1,OR10J1,OR4A16,OR5H6,PIFO,RHCG,SH2D1B,SMYD3,SPINK7,SPINK8,SPINK9,SRGAP3,TBC1D1,TNR,TPH2,TRIM51GP,USP31,ZBTB18,ZC2HC1B,ZNF200,ZNF385D,ZNF607
TF	Factor: ipf1; motif: TGATTGATK	TF:M10031	0.00117952	2.92829	9655	264	74	60605	ABLIM1,ACSM3,AMN,ANKRD31,ANXA13,APOBEC3C,ARMH2,ASPA,BMP5,C12ORF54,CACNA2D4,CASP8,CD300E,CLDN16,CNTNAP1,CTNNA3,EFCAB6,ERICH3,FBXO34,FPR3,GFI1B,GNAT3,GNGT1,H3Y2,HNF4A,HNF4G,HTN3,IFIT3,IFT74,KLHL1,LAMC2,LHX4,LOC100505841,LOC102725191,LSM6,LTA4H,MAPRE2,MARCOL,MINAR1,MUCL1,MYH1,NBPF1,NCKAP5,NCOA6,NDST4,NMNAT1,OR10J1,OR4A16,OR5H6,PCDHB16,PLEKHG1,RALYL,RAPGEF5,RDH8,SH2D1B,SIRPG,SMCO3,SMYD3,SPINK7,SPINK9…
TF	Factor: Six-2; motif: NCGTATCRNN	TF:M11031	0.0012089	2.91761	9296	264	72	60605	ABLIM1,ACSM3,AMN,ANKRD31,ANXA13,BBOF1,BMP5,BTN2A2,C14ORF93,CASP8,CCDC91,CD300E,CLDN16,CNTNAP1,CYSLTR2,DSG1,EFCAB6,FBXO34,FGFR2,GFI1B,GNGT1,H3Y2,H6PD,HNF4A,HPS4,IFT74,KANK1,KCNJ13,LAMC2,LMO7,LOC102725191,LRIG2,LRRK2,LSM6,LTA4H,MAPRE2,MFAP3L,MSR1,MUCL1,MYH1,NCKAP5,NCOA6,NDST4,OR10H1,OR10J1,OR5H6,PDE4B,PIFO,PLEKHG1,RALYL,RAPGEF5,RHCG,RNF180,SH2D1B,SIRPG,SLC4A2,SLIT2,SMCO3,SMYD3,SPINK9,SRGAP3,SYNE1,T…
TF	Factor: ESE-1; motif: ACCAGGAAGTANNNNNNNAAWAA	TF:M11383	0.00122868	2.91056	3910	264	40	60605	BTN2A2,C12ORF54,C14ORF93,CCR10,CD300E,CNTNAP1,CTNNA3,DSG1,ERICH3,FBXO34,HNF4A,HNF4G,HPS6,IFT74,KLHL1,LSM6,MARCOL,MRE11,MUC7,MYH1,NBPF1,OR10J1,OR4A16,OR5H6,PCDHB16,PIFO,RAPGEF5,RHCG,RNF180,SH2D1B,SIRPG,SLIT2,SMCO3,SPINK8,THBS2,VNN2,ZC2HC1B,ZNF232,ZNF474,ZNF607
TF	Factor: BRN1; motif: HAATGCN	TF:M03813	0.00124258	2.90568	13266	264	93	60605	ABLIM1,ACSM3,ANKRD31,ANXA13,APOBEC3C,ARMH2,ASPA,BMP5,BTN2A2,C12ORF54,C14ORF93,CACNA2D4,CASP8,CCR10,CLDN16,CNTNAP1,CSAD,CTNNA3,CYSLTR2,DSG1,EFCAB6,FBXO34,FGFR2,FPR3,GFI1B,GNAT3,GNGT1,H3Y2,HNF4A,HPS4,HTN3,IFIT3,IFT74,KANK1,KCNJ13,KCTD5,KLHL1,LOC100505841,LOC102725191,LRIG2,LTA4H,MAPRE2,MARCHF8,MARCOL,MFAP3L,MINAR1,MRE11,MSR1,MUC7,MUCL1,MYH1,NBPF1,NCKAP5,NCOA6,NDST4,OR10H1,OR10J1,OR4A16,OR5H6,PCDHB1…
TF	Factor: FOXJ2; motif: NNTGTTGTAAAYAN; match class: 1	TF:M11584_1	0.00125355	2.90186	992	264	18	60605	ANXA13,CASP8,DSG1,EFCAB6,HTN3,IFIT3,IFT74,KCNJ13,LOC102725191,MUC7,MYH1,OR4A16,OR5H6,PCDHB16,PLEKHG1,RALYL,SMCO3,ZC2HC1B
TF	Factor: HMGIY; motif: NGWWATTN	TF:M01653	0.00128138	2.89232	6159	264	54	60605	ABLIM1,ACSM3,APOBEC3C,ARMH2,ASPA,BMP5,BTN2A2,C14ORF93,CD300E,CLDN16,CTNNA3,CYSLTR2,DSG1,FGFR2,FPR3,GNAT3,GNGT1,HNF4G,IFIT3,IFT74,KANK1,LRRK2,LSM6,MARCOL,MRE11,MUC7,MUCL1,NBPF1,NCOA6,NDST4,NMNAT1,OR4A16,PCDHB16,PDE4B,PLEKHG1,RALYL,RDH8,RNF180,SIRPG,SLC4A2,SPINK8,SPINK9,SYNE1,TNR,TPH2,TRIM49B,VNN2,ZBTB18,ZC2HC1B,ZCCHC7,ZNF232,ZNF385D,ZNF474,ZNF607
TF	Factor: TEF-3; motif: GNTATTTTT; match class: 1	TF:M07270_1	0.00132242	2.87863	4540	264	44	60605	ANXA13,APOBEC3C,BMP5,CASP8,CCDC91,CLDN16,CTNNA3,CYSLTR2,DSG1,GNAT3,GNGT1,HPS4,HTN3,KCNJ13,LOC100505841,LOC102725191,LSM6,MARCOL,MFAP3L,MRE11,MUC7,MUCL1,MYH1,NBPF1,NCKAP5,OR10J1,OR5H6,PDE4B,PIFO,RALYL,SIRPG,SLIT2,SMCO3,SPINK8,SPINK9,SRGAP3,TPH2,TRIM49B,TRIM51GP,VNN2,ZC2HC1B,ZNF232,ZNF385D,ZNF474
TF	Factor: Six-2; motif: NNGTAWCRNN	TF:M11032	0.00134023	2.87282	10987	264	81	60605	ABLIM1,ACSM3,AMN,ANKRD31,ANXA13,BBOF1,BMP5,BTN2A2,C14ORF93,CASP8,CCDC91,CD300E,CLDN16,CNTNAP1,CTNNA3,DSG1,EFCAB6,ERICH3,FBXO34,FGFR2,GFI1B,GNGT1,H3Y2,H6PD,HNF4A,HPS4,HPS6,HTN3,IFIT3,IFT74,KANK1,KCNJ13,LAMC2,LMO7,LOC102725191,LRIG2,LRRK2,LSM6,LTA4H,MAPRE2,MFAP3L,MINAR1,MSR1,MUCL1,MYH1,NBPF1,NCKAP5,NCOA6,NDST4,OR10H1,OR10J1,OR5H6,PDE4B,PIFO,PLEKHG1,RALYL,RAPGEF5,RHCG,RNF180,SH2D1B,SIRPG,SLC4A2,SLIT…
TF	Factor: FOXJ2; motif: NNTGTTGTAAAYAN	TF:M11584	0.0014125	2.85001	4868	264	46	60605	ABLIM1,ACSM3,ANKRD31,ANXA13,APOBEC3C,BMP5,C12ORF54,C14ORF93,CASP8,CD300E,CLDN16,CTNNA3,DSG1,EFCAB6,FPR3,GNAT3,GNGT1,H3Y2,HPS4,HTN3,IFIT3,IFT74,KANK1,KCNJ13,LOC102725191,LRIG2,MAPRE2,MARCHF8,MUC7,MYH1,NBPF1,NCKAP5,OR4A16,OR5H6,PCDHB16,PLEKHG1,RALYL,RHCG,SMCO3,TNR,TRIM49B,TRIM51GP,USP31,VNN2,ZC2HC1B,ZNF607
TF	Factor: TBP; motif: MTATAAAARS; match class: 1	TF:M10088_1	0.00149309	2.82591	1113	264	19	60605	ABLIM1,ANXA13,CTNNA3,DSG1,FPR3,GNAT3,GNGT1,H6PD,HTN3,KCNJ13,LTA4H,MUC7,MYH1,NCKAP5,NDST4,PLEKHG1,RNF180,SMCO3,TRIM49B
TF	Factor: SRY; motif: AACAATANCATTGTT; match class: 1	TF:M04555_1	0.00155836	2.80733	3495	264	37	60605	ACSM3,ANXA13,ASPA,BMP5,CACNA2D4,CASP8,CTNNA3,DSG1,EFCAB6,FPR3,GNGT1,H3Y2,KCNJ13,KLHL1,LOC100505841,LTA4H,MAPRE2,MARCHF8,MARCOL,MUC7,NBPF1,NCKAP5,NDST4,OR10J1,OR5H6,PCDHB16,PLEKHG1,RASL10B,RHCG,SPINK7,SPINK9,TPH2,TRIM49B,TRIM51GP,VNN2,ZBTB18,ZNF474
TF	Factor: TATA; motif: STATAAAWRNNNNNN	TF:M00252	0.00159571	2.79705	4730	264	45	60605	ABLIM1,ANKRD31,ANXA13,ARMH2,ASPA,CTNNA3,CYSLTR2,DSG1,FBXO34,FPR3,GNAT3,GNGT1,H6PD,HPS6,HTN3,KLHL1,LOC102725191,LRIG2,LRRK2,LSM6,LTA4H,MSR1,MUC7,MUCL1,MYH1,NCKAP5,NDST4,OR10J1,OR4A16,OR5H6,PLEKHG1,RNF180,SIRPG,SMCO3,SPINK7,SRGAP3,TBC1D1,THBS2,TK1,TRIM49B,TRIM51GP,VNN2,ZC2HC1B,ZCCHC7,ZFP14
TF	Factor: Sox-4; motif: AACAAA; match class: 1	TF:M03849_1	0.00166595	2.77834	9192	264	71	60605	ABLIM1,ACSM3,ANKRD31,ANXA13,APOBEC3C,ARMH2,ASPA,BBOF1,BMP5,C12ORF54,C14ORF93,CASP8,CCDC91,CHST5,CPN2,CYSLTR2,DSG1,EFCAB6,ERICH3,FGFR2,FPR3,GNAT3,GNGT1,HNF4G,HPS4,HPS6,HTN3,IFIT3,IFT74,KCNJ13,LAMC2,LOC100505841,LOC102725191,LRIG2,LRRK2,LSM6,MAPK4,MARCHF8,MRE11,MSR1,MUC7,MUCL1,MYH1,NCKAP5,NCOA6,NDST4,OR10H1,OR10J1,OR4A16,PCDHB16,PLEKHG1,RALYL,RDH8,RNF180,SH2D1B,SLC4A2,SMCO3,SMYD3,SPINK7,SPINK8,SYNE…
TF	Factor: HOXB5; motif: RTCRTTAN	TF:M10698	0.0017298	2.762	4744	264	45	60605	ABLIM1,ACSM3,ANKRD31,ANXA13,APOBEC3C,BBOF1,BMP5,C12ORF54,CASP8,CLDN16,CTNNA3,CYSLTR2,DSG1,ERICH3,FBXO34,GFI1B,H3Y2,HNF4G,HTN3,KCNJ13,LOC100505841,LOC102725191,LRRK2,LSM6,MAPRE2,MARCOL,MFAP3L,MSR1,MUC7,NCOA6,NMNAT1,OR4A16,OR5H6,PCDHB16,PLEKHG1,RALYL,RASL10B,SIRPG,SLC4A2,SMCO3,THBS2,TPH2,TRIM49B,TRIM51GP,ZFP14
TF	Factor: Dlx-3; motif: NTCRTTAN	TF:M10609	0.0017298	2.762	4744	264	45	60605	ABLIM1,ACSM3,ANKRD31,ANXA13,APOBEC3C,BBOF1,BMP5,C12ORF54,CASP8,CLDN16,CTNNA3,CYSLTR2,DSG1,ERICH3,FBXO34,GFI1B,H3Y2,HNF4G,HTN3,KCNJ13,LOC100505841,LOC102725191,LRRK2,LSM6,MAPRE2,MARCOL,MFAP3L,MSR1,MUC7,NCOA6,NMNAT1,OR4A16,OR5H6,PCDHB16,PLEKHG1,RALYL,RASL10B,SIRPG,SLC4A2,SMCO3,THBS2,TPH2,TRIM49B,TRIM51GP,ZFP14
TF	Factor: POU1F1; motif: NNNATGMATAWTTAATN	TF:M04068	0.00178519	2.74832	3515	264	37	60605	ABLIM1,ACSM3,ANXA13,ASPA,BMP5,C12ORF54,C14ORF93,CACNA2D4,CASP8,CYSLTR2,ERICH3,GNAT3,HPS4,HTN3,IFIT3,KCTD5,KLHL1,LAMC2,LOC100505841,LOC102725191,LSM6,MARCOL,MUC7,MUCL1,NCKAP5,NMNAT1,OR10J1,OR5H6,PLEKHG1,RNF180,SH2D1B,SPINK9,SRGAP3,TNFSF13B,TPH2,TRIM51GP,ZBTB18
TF	Factor: Cdx-1; motif: TTTATK	TF:M02086	0.00184673	2.7336	14565	264	99	60605	ABLIM1,ACSM3,AMN,ANKRD31,ANXA13,APOBEC3C,ARMH2,ASPA,BBOF1,BMP5,BTN2A2,C14ORF93,CACNA2D4,CASP8,CCDC91,CCR10,CD300E,CLDN16,CPN2,CTNNA3,CYSLTR2,DSG1,EFCAB6,ERICH3,FGFR2,FPR3,GFI1B,GNAT3,GNGT1,H3Y2,H6PD,HPS4,HTN3,IFIT3,IFT74,KANK1,KCNJ13,KCTD5,KLHL1,LAMC2,LOC102725191,LRIG2,LRRK2,LSM6,LTA4H,MAPK4,MAPRE2,MARCHF8,MARCOL,MFAP3L,MRE11,MSR1,MUC7,MUCL1,MYH1,NBPF1,NCKAP5,NCOA6,NDST4,NMNAT1,OR10H1,OR10J1,OR4…
TF	Factor: CRX; motif: YTAATC; match class: 1	TF:M01712_1	0.00185466	2.73174	5077	264	47	60605	ANKRD31,ASPA,BMP5,BTN2A2,CASP8,CD300E,CNTNAP1,CYSLTR2,FGFR2,GNAT3,GNGT1,HPS4,IFT74,KANK1,KCNJ13,LOC100505841,LOC102725191,LSM6,LTA4H,MAPRE2,MRE11,MUC7,NDST4,OR10J1,OR4A16,OR5H6,PCDHB16,PIFO,RASL10B,RNF180,SIRPG,SMCO3,SPINK7,SPINK8,SPINK9,SRGAP3,TBC1D1,THBS2,TPH2,TRIM49B,TRIM51GP,USP31,ZBTB18,ZC2HC1B,ZFP14,ZNF385D,ZNF474
TF	Factor: HOXD13; motif: WNNAATAAWAY	TF:M08817	0.00190879	2.71924	5737	264	51	60605	ANXA13,APOBEC3C,ARMH2,BBOF1,BMP5,CCDC91,CCR10,CLDN16,CPN2,DSG1,ERICH3,FGFR2,FPR3,GNAT3,GNGT1,HTN3,IFT74,KCNJ13,KLHL1,LAMC2,LSM6,MAPK4,MARCHF8,MARCOL,MSR1,MUC7,MUCL1,MYH1,NCOA6,NDST4,NMNAT1,OR4A16,OR5H6,PCDHB16,RALYL,RNF180,SIRPG,SMCO3,SPINK7,SPINK8,TK1,TNFSF13B,TPH2,VNN2,ZBTB18,ZC2HC1B,ZFP14,ZNF232,ZNF385D,ZNF474,ZNF607
TF	Factor: NeuroD; motif: AAWTANNNYRMCATATGKY	TF:M11136	0.00200262	2.6984	1365	264	21	60605	ABLIM1,ASPA,BBOF1,BMP5,C14ORF93,FPR3,GNAT3,HNF4A,HNF4G,HTN3,IFT74,LAMC2,LOC102725191,MUC7,OR5H6,PIFO,PLEKHG1,SPINK9,TRIM49B,ZBTB18,ZNF232
TF	Factor: TBP; motif: TTTATAN	TF:M00980	0.00207074	2.68387	2808	264	32	60605	ABLIM1,ANKRD31,ANXA13,ASPA,BBOF1,BTN2A2,CPN2,CYSLTR2,GNAT3,HTN3,LHX4,LOC100505841,LOC102725191,MARCHF8,MSR1,MUC7,MUCL1,NCKAP5,NDST4,OR4A16,OR5H6,PCDHB16,RDH8,RHCG,SMYD3,SPINK7,SPINK9,SYNE1,TRIM49B,TRIM51GP,ZBTB18,ZC2HC1B
TF	Factor: ipf1; motif: TGATTGATK; match class: 1	TF:M10031_1	0.00208009	2.68192	3688	264	38	60605	ACSM3,AMN,APOBEC3C,ARMH2,BMP5,CACNA2D4,CD300E,CLDN16,CTNNA3,EFCAB6,FBXO34,FPR3,GNAT3,GNGT1,HTN3,KLHL1,LOC102725191,LSM6,LTA4H,MAPRE2,MARCOL,MUCL1,MYH1,NDST4,OR10J1,OR4A16,OR5H6,RALYL,SMCO3,SPINK9,SRGAP3,THBS2,TNFSF13B,TPH2,TRIM49B,TRIM51GP,USP31,ZNF385D
TF	Factor: HB9; motif: NTCRTTAN	TF:M10569	0.00208794	2.68028	3242	264	35	60605	ABLIM1,ACSM3,ANKRD31,ANXA13,APOBEC3C,BBOF1,BMP5,C12ORF54,CLDN16,CYSLTR2,DSG1,ERICH3,FBXO34,GFI1B,HNF4G,HTN3,KCNJ13,LOC102725191,LSM6,MAPRE2,MARCOL,MFAP3L,MSR1,MUC7,NMNAT1,OR4A16,OR5H6,PCDHB16,PLEKHG1,RASL10B,SIRPG,SLC4A2,SMCO3,TRIM51GP,ZFP14
TF	Factor: GATA2; motif: NNNTTCTTATCTSN	TF:M07213	0.00230861	2.63665	3856	264	39	60605	ABLIM1,ACSM3,ARMH2,ASPA,CASP8,CLDN16,CTNNA3,GNAT3,GNGT1,H3Y2,HNF4A,HPS4,HPS6,HTN3,LAMC2,LOC100505841,LRIG2,MAPRE2,MARCOL,MFAP3L,MUC7,MUCL1,MYH1,OR10J1,OR5H6,RDH8,SIRPG,SLIT2,SMCO3,SPINK7,SYNE1,TNFSF13B,TNR,USP31,VNN2,ZBTB18,ZC2HC1B,ZNF232,ZNF385D
TF	Factor: IRF; motif: RAAANTGAAAN	TF:M00972	0.00233533	2.63165	2003	264	26	60605	ACSM3,ASPA,C12ORF54,C14ORF93,CTNNA3,CYSLTR2,FBXO34,FPR3,GNGT1,HNF4G,IFIT3,LMO7,LOC102725191,LRRK2,MARCOL,MFAP3L,MSR1,NCKAP5,NMNAT1,PLEKHG1,TBC1D1,THBS2,TNFSF13B,TRIM51GP,ZBTB18,ZNF607
TF	Factor: GATA-2; motif: ASAGATAANA	TF:M00349	0.0024242	2.61543	4172	264	41	60605	ABLIM1,ACSM3,ANXA13,ARMH2,ASPA,CLDN16,CTNNA3,DSG1,GNAT3,GNGT1,H3Y2,H6PD,HPS4,HTN3,LAMC2,LRIG2,LSM6,LTA4H,MARCOL,MFAP3L,MUCL1,MYH1,NCOA6,NDST4,OR10J1,OR5H6,PIFO,PLEKHG1,RDH8,SH2D1B,SMCO3,SPINK7,SPINK9,SRGAP3,TNFSF13B,TNR,TRIM49B,USP31,ZC2HC1B,ZNF474,ZNF607
TF	Factor: IRF; motif: RRAANTGAAASYGNV	TF:M00772	0.00245542	2.60987	1040	264	18	60605	ACSM3,ARMH2,C12ORF54,C14ORF93,CYSLTR2,IFIT3,IFT74,LMO7,LOC102725191,LSM6,MSR1,NCKAP5,PCDHB16,TBC1D1,THBS2,TNFSF13B,TRIM51GP,ZNF607
TF	Factor: PMX1; motif: TAATHA	TF:M03560	0.00255667	2.59232	14067	264	96	60605	ABLIM1,ACSM3,AMN,ANKRD31,ANXA13,APOBEC3C,ARMH2,ASPA,BBOF1,BMP5,BTN2A2,C14ORF93,CASP8,CCDC91,CCR10,CD300E,CLDN16,CNTNAP1,CPN2,CTNNA3,CYSLTR2,DSG1,EFCAB6,ERICH3,FBXO34,FGFR2,FPR3,GFI1B,GNAT3,GNGT1,HNF4A,HPS4,HTN3,IFIT3,IFT74,KANK1,KCNJ13,KCTD5,LAMC2,LHX4,LOC100505841,LOC102725191,LRIG2,LRRK2,LSM6,LTA4H,MAPK4,MAPRE2,MARCHF8,MARCOL,MFAP3L,MRE11,MSR1,MUC7,MUCL1,MYH1,NBPF1,NCKAP5,NCOA6,NDST4,OR10H1,OR1…
TF	Factor: POU3F2; motif: TAATKAGNNNNTAATKA	TF:M11908	0.00280204	2.55253	3734	264	38	60605	BBOF1,BMP5,C14ORF93,CASP8,CD300E,CLDN16,CPN2,CTNNA3,DSG1,GNAT3,HTN3,IFIT3,IFT74,LOC102725191,LRRK2,LSM6,MAPK4,MARCHF8,MARCOL,MRE11,MSR1,MUCL1,MYH1,NMNAT1,OR10J1,OR4A16,OR5H6,PCDHB16,PLEKHG1,SIRPG,SPINK7,SPINK9,THBS2,TRIM49B,TRIM51GP,ZBTB18,ZNF385D,ZNF607
TF	Factor: Prx2; motif: TYAWAKTAA	TF:M02115	0.00282644	2.54876	3584	264	37	60605	ABLIM1,ACSM3,ANKRD31,ASPA,BBOF1,C12ORF54,CPN2,CTNNA3,GNAT3,GNGT1,H3Y2,HNF4G,HTN3,IFT74,KCNJ13,KCTD5,MFAP3L,MUC7,MYH1,NDST4,OR5H6,PCDHB16,PLEKHG1,RALYL,RHCG,SIRPG,SPINK7,SRGAP3,SYNE1,THBS2,TRIM49B,TRIM51GP,ZBTB18,ZC2HC1B,ZCCHC7,ZNF232,ZNF385D
TF	Factor: HOXA3; motif: NNNNRNTAATTARY; match class: 1	TF:M01337_1	0.00300646	2.52194	12160	264	86	60605	ABLIM1,ACSM3,ANKRD31,ANXA13,APOBEC3C,ARMH2,ASPA,BBOF1,BMP5,C12ORF54,C14ORF93,CASP8,CCR10,CD300E,CHST5,CLDN16,CPN2,CTNNA3,CYSLTR2,DSG1,EFCAB6,FBXO34,FGFR2,FPR3,GFI1B,GNAT3,GNGT1,HNF4A,HPS4,HTN3,IFIT3,IFT74,KANK1,KCNJ13,KCTD5,KLHL1,LAMC2,LHX4,LOC100505841,LOC102725191,LRIG2,LRRK2,LSM6,LTA4H,MAPRE2,MARCHF8,MARCOL,MFAP3L,MINAR1,MRE11,MSR1,MUC7,MUCL1,MYH1,NCKAP5,NCOA6,NDST4,NMNAT1,OR4A16,OR5H6,PCDHB16…
TF	Factor: BRN1; motif: NANNTATGCATAATNNA	TF:M01324	0.00305208	2.5154	5006	264	46	60605	ABLIM1,ACSM3,ANXA13,ASPA,BBOF1,BMP5,C12ORF54,CACNA2D4,CASP8,CYSLTR2,DSG1,FBXO34,GNAT3,GNGT1,HNF4A,IFIT3,KANK1,KCNJ13,KLHL1,LOC100505841,LOC102725191,LRIG2,LTA4H,MAPK4,MAPRE2,MARCOL,MUC7,MUCL1,NBPF1,NDST4,OR10J1,OR5H6,PLEKHG1,RALYL,RNF180,SPINK7,SPINK9,SRGAP3,THBS2,TNFSF13B,TNR,TPH2,TRIM49B,TRIM51GP,VNN2,ZNF385D
TF	Factor: HOXB5; motif: GTCATTAN	TF:M10701	0.00305845	2.5145	5997	264	52	60605	ABLIM1,ACSM3,ANKRD31,ANXA13,APOBEC3C,ARMH2,BBOF1,BMP5,C12ORF54,CASP8,CLDN16,CTNNA3,CYSLTR2,DSG1,ERICH3,FBXO34,GFI1B,H3Y2,HNF4G,HPS4,HTN3,KCNJ13,KLHL1,LOC100505841,LOC102725191,LRRK2,LSM6,MAPRE2,MARCOL,MFAP3L,MSR1,MUC7,NCOA6,NMNAT1,OR4A16,OR5H6,PCDHB16,PLEKHG1,RALYL,RASL10B,SIRPG,SLC4A2,SMCO3,SPINK7,SPINK8,SPINK9,THBS2,TPH2,TRIM49B,TRIM51GP,ZFP14,ZNF385D
TF	Factor: NFATc3; motif: GGAAAA; match class: 1	TF:M01886_1	0.0031211	2.50569	11214	264	81	60605	ABLIM1,ACSM3,AMN,ANKRD31,ANXA13,ARMH2,ASPA,BMP5,BTN2A2,C12ORF54,C14ORF93,CASP8,CCR10,CLDN16,CNTNAP1,CPN2,CSAD,CTNNA3,CYSLTR2,DSG1,ERICH3,FPR3,GNAT3,GNGT1,H3Y2,H6PD,HNF4A,HNF4G,HPS4,HTN3,IFT74,KCNJ13,KCTD5,LAMC2,LOC100505841,LOC102725191,LRIG2,LRRK2,LSM6,LTA4H,MARCHF8,MARCOL,MFAP3L,MINAR1,MRE11,MSR1,MUC7,MUCL1,MYH1,NBPF1,NCKAP5,NCOA6,NDST4,NMNAT1,OR10J1,OR5H6,PCDHB16,PDE4B,PIFO,PLEKHG1,RALYL,RHCG,…
TF	Factor: NFATc2; motif: GGAAAA; match class: 1	TF:M01281_1	0.0031211	2.50569	11214	264	81	60605	ABLIM1,ACSM3,AMN,ANKRD31,ANXA13,ARMH2,ASPA,BMP5,BTN2A2,C12ORF54,C14ORF93,CASP8,CCR10,CLDN16,CNTNAP1,CPN2,CSAD,CTNNA3,CYSLTR2,DSG1,ERICH3,FPR3,GNAT3,GNGT1,H3Y2,H6PD,HNF4A,HNF4G,HPS4,HTN3,IFT74,KCNJ13,KCTD5,LAMC2,LOC100505841,LOC102725191,LRIG2,LRRK2,LSM6,LTA4H,MARCHF8,MARCOL,MFAP3L,MINAR1,MRE11,MSR1,MUC7,MUCL1,MYH1,NBPF1,NCKAP5,NCOA6,NDST4,NMNAT1,OR10J1,OR5H6,PCDHB16,PDE4B,PIFO,PLEKHG1,RALYL,RHCG,…
TF	Factor: NFATc2; motif: GGAAAA; match class: 1	TF:M03555_1	0.0031211	2.50569	11214	264	81	60605	ABLIM1,ACSM3,AMN,ANKRD31,ANXA13,ARMH2,ASPA,BMP5,BTN2A2,C12ORF54,C14ORF93,CASP8,CCR10,CLDN16,CNTNAP1,CPN2,CSAD,CTNNA3,CYSLTR2,DSG1,ERICH3,FPR3,GNAT3,GNGT1,H3Y2,H6PD,HNF4A,HNF4G,HPS4,HTN3,IFT74,KCNJ13,KCTD5,LAMC2,LOC100505841,LOC102725191,LRIG2,LRRK2,LSM6,LTA4H,MARCHF8,MARCOL,MFAP3L,MINAR1,MRE11,MSR1,MUC7,MUCL1,MYH1,NBPF1,NCKAP5,NCOA6,NDST4,NMNAT1,OR10J1,OR5H6,PCDHB16,PDE4B,PIFO,PLEKHG1,RALYL,RHCG,…
TF	Factor: TATA; motif: STATAAAWRNNNNNN; match class: 1	TF:M00252_1	0.00325424	2.48755	1061	264	18	60605	ABLIM1,ANKRD31,ANXA13,ASPA,CTNNA3,DSG1,FPR3,GNAT3,GNGT1,H6PD,HTN3,LTA4H,MUC7,MYH1,PLEKHG1,RNF180,SPINK7,TRIM49B
TF	Factor: HOXC11; motif: NGYMATAAAAN; match class: 1	TF:M10814_1	0.00340984	2.46727	19	264	4	60605	GNAT3,HTN3,MARCOL,TNFSF13B
TF	Factor: CDP; motif: NNNNWGWYMAATR; match class: 1	TF:M04610_1	0.00343081	2.4646	850	264	16	60605	ARMH2,EFCAB6,GNGT1,HPS4,IFIT3,IFT74,MARCOL,NDST4,OR4A16,PCDHB16,PLEKHG1,RNF180,SMCO3,SPINK7,SPINK8,TRIM51GP
TF	Factor: POU3F2; motif: TTATGYTAAT; match class: 1	TF:M00464_1	0.00345419	2.46165	651	264	14	60605	BMP5,CLDN16,DSG1,GNAT3,HPS4,HTN3,KCNJ13,LRIG2,OR4A16,PCDHB16,SPINK7,TPH2,TRIM49B,VNN2
TF	Factor: Oct-2; motif: NNNATTATGCAN; match class: 1	TF:M11897_1	0.00359409	2.44441	959	264	17	60605	ABLIM1,ANXA13,CASP8,CYSLTR2,GNAT3,HPS4,IFIT3,KANK1,LOC102725191,MUC7,MYH1,NCKAP5,NDST4,OR10J1,PDE4B,RNF180,ZFP14
TF	Factor: POU2F2; motif: NWTRMATATKCAWN; match class: 1	TF:M04073_1	0.00360062	2.44362	2458	264	29	60605	ANXA13,ASPA,BTN2A2,C12ORF54,CACNA2D4,CLDN16,FBXO34,FGFR2,GNAT3,HNF4A,IFT74,KANK1,LOC102725191,MARCOL,MUC7,MUCL1,MYH1,NDST4,OR10J1,OR4A16,PLEKHG1,SLIT2,SMCO3,SPINK7,SPINK9,SRGAP3,THBS2,TNFSF13B,ZC2HC1B
TF	Factor: CDP; motif: ATCGATNNNNNATCRAT	TF:M03950	0.0036651	2.43591	4241	264	41	60605	ABLIM1,ACSM3,AMN,ASPA,BMP5,BTN2A2,C12ORF54,CASP8,CCDC91,CD300E,CLDN16,CPN2,EFCAB6,FPR3,GNAT3,GNGT1,HNF4G,HTN3,IFIT3,LOC100505841,LOC102725191,LSM6,MARCHF8,MARCOL,MINAR1,MRE11,MUC7,MYH1,OR10J1,OR5H6,PDE4B,PLEKHG1,RALYL,RNF180,SMCO3,TPH2,TRIM49B,ZBTB18,ZC2HC1B,ZFP14,ZNF607
TF	Factor: ATF-2; motif: TTACGTAA; match class: 1	TF:M00040_1	0.0036707	2.43525	6544	264	55	60605	ACSM3,BBOF1,BMP5,BTN2A2,CASP8,CCR10,CD300E,CNTNAP1,CSAD,CTNNA3,CYSLTR2,EFCAB6,ERICH3,FBXO34,FGFR2,FPR3,GFI1B,GNAT3,HNF4A,HPS4,HPS6,HTN3,IFIT3,KCNJ13,LAMC2,LRRK2,LSM6,MAPRE2,MARCHF8,MARCOL,MINAR1,MSR1,MUCL1,NCOA6,NDST4,NMNAT1,OR10H1,OR10J1,PIFO,RHCG,SH2D1B,SMYD3,SPINK7,SPINK8,SPINK9,SRGAP3,TBC1D1,TNR,TPH2,TRIM51GP,USP31,ZBTB18,ZC2HC1B,ZNF200,ZNF607
TF	Factor: HOXA7; motif: GYMATTAN	TF:M10690	0.0037164	2.42988	10883	264	79	60605	ABLIM1,ACSM3,AMN,ANKRD31,ASPA,BMP5,C12ORF54,C14ORF93,CACNA2D4,CASP8,CD300E,CLDN16,CPN2,CSAD,CTNNA3,DSG1,EFCAB6,FBXO34,FPR3,GNAT3,GNGT1,H3Y2,HNF4A,HPS4,HTN3,IFIT3,IFT74,KANK1,KCNJ13,KCTD5,KLHL1,LAMC2,LOC102725191,LRIG2,LSM6,LTA4H,MAPRE2,MARCHF8,MARCOL,MINAR1,MRE11,MSR1,MUC7,MUCL1,MYH1,NBPF1,NCKAP5,NCOA6,NDST4,OR10H1,OR4A16,OR5H6,PCDHB16,PLEKHG1,RALYL,RASL10B,RHCG,SH2D1B,SIRPG,SMCO3,SMYD3,SPINK7,SP…
TF	Factor: GATA-6; motif: NNAGATAAGANAA	TF:M09940	0.00390058	2.40887	2893	264	32	60605	ABLIM1,ARMH2,CASP8,CTNNA3,GNAT3,GNGT1,HNF4A,HPS4,HPS6,LAMC2,LOC100505841,LRIG2,MAPRE2,MARCOL,MFAP3L,MUC7,MUCL1,OR10J1,OR5H6,RDH8,SIRPG,SMCO3,SPINK7,SYNE1,TNFSF13B,TNR,USP31,VNN2,ZBTB18,ZC2HC1B,ZNF232,ZNF385D
TF	Factor: Oct-2; motif: NTATGCWAATN	TF:M11896	0.00398183	2.39992	5383	264	48	60605	ABLIM1,ACSM3,ASPA,BMP5,C12ORF54,C14ORF93,CACNA2D4,CASP8,CLDN16,CTNNA3,CYSLTR2,DSG1,FBXO34,GNAT3,HNF4A,HTN3,IFIT3,KANK1,KCNJ13,LOC102725191,LRIG2,LTA4H,MAPK4,MAPRE2,MARCOL,MRE11,MSR1,MUC7,MUCL1,MYH1,NBPF1,NDST4,OR10J1,OR4A16,PCDHB16,PDE4B,PLEKHG1,RALYL,SH2D1B,SMCO3,SPINK7,SPINK8,THBS2,TK1,TPH2,TRIM49B,VNN2,ZBTB18
TF	Factor: PLZF; motif: ACTKTANNTN	TF:M04625	0.00400113	2.39782	6221	264	53	60605	ACSM3,ANKRD31,ANXA13,ARMH2,ASPA,BBOF1,BMP5,C14ORF93,CASP8,CCDC91,CD300E,CPN2,CTNNA3,CYSLTR2,DSG1,EFCAB6,FBXO34,FPR3,GNAT3,HPS4,IFT74,KANK1,KCTD5,LAMC2,LOC100505841,LOC102725191,LSM6,MAPRE2,MARCOL,MRE11,MUC7,NBPF1,NCKAP5,NDST4,OR10J1,OR4A16,PCDHB16,RALYL,RDH8,SLIT2,SMCO3,SMYD3,SPINK7,SPINK8,SPINK9,TBC1D1,THBS2,TRIM49B,TRIM51GP,ZBTB18,ZC2HC1B,ZNF232,ZNF474
TF	Factor: Dlx-5; motif: AATTAN; match class: 1	TF:M03546_1	0.0042186	2.37483	5894	264	51	60605	ABLIM1,ACSM3,ANKRD31,ANXA13,ASPA,BMP5,C12ORF54,C14ORF93,CD300E,CLDN16,CPN2,CTNNA3,CYSLTR2,DSG1,FPR3,GNAT3,GNGT1,HNF4G,HTN3,IFIT3,IFT74,KCNJ13,LHX4,LOC102725191,LSM6,MAPRE2,MARCHF8,MFAP3L,MRE11,MSR1,MUC7,MUCL1,MYH1,NDST4,NMNAT1,OR4A16,PCDHB16,PLEKHG1,RALYL,SMCO3,SMYD3,SPINK7,SPINK8,SPINK9,SYNE1,TPH2,TRIM51GP,USP31,ZBTB18,ZC2HC1B,ZNF474
TF	Factor: DRI1; motif: AATTAA; match class: 1	TF:M01654_1	0.0042186	2.37483	5894	264	51	60605	ABLIM1,ACSM3,ANKRD31,ANXA13,ASPA,BMP5,C12ORF54,C14ORF93,CD300E,CLDN16,CPN2,CTNNA3,CYSLTR2,DSG1,FPR3,GNAT3,GNGT1,HNF4G,HTN3,IFIT3,IFT74,KCNJ13,LHX4,LOC102725191,LSM6,MAPRE2,MARCHF8,MFAP3L,MRE11,MSR1,MUC7,MUCL1,MYH1,NDST4,NMNAT1,OR4A16,PCDHB16,PLEKHG1,RALYL,SMCO3,SMYD3,SPINK7,SPINK8,SPINK9,SYNE1,TPH2,TRIM51GP,USP31,ZBTB18,ZC2HC1B,ZNF474
TF	Factor: Oct-2; motif: NNNATTATGCAN	TF:M11897	0.00422918	2.37374	4904	264	45	60605	ABLIM1,ANKRD31,ANXA13,ASPA,C12ORF54,CACNA2D4,CASP8,CCDC91,CCR10,CNTNAP1,CPN2,CYSLTR2,DSG1,ERICH3,GFI1B,GNAT3,H3Y2,H6PD,HPS4,HTN3,IFIT3,IFT74,KANK1,KCNJ13,KLHL1,LAMC2,LOC100505841,LOC102725191,LRRK2,MAPK4,MARCOL,MUC7,MYH1,NCKAP5,NDST4,OR10J1,OR5H6,PDE4B,RNF180,SPINK8,TNFSF13B,TRIM49B,USP31,ZFP14,ZNF385D
TF	Factor: HOXB2; motif: RTCATTAN	TF:M10739	0.00427489	2.36907	3955	264	39	60605	ABLIM1,ACSM3,ANKRD31,ANXA13,APOBEC3C,BBOF1,BMP5,C12ORF54,CASP8,CLDN16,CTNNA3,CYSLTR2,DSG1,ERICH3,FBXO34,GFI1B,HNF4G,HTN3,KCNJ13,LOC100505841,LOC102725191,LSM6,MAPRE2,MARCOL,MFAP3L,MSR1,MUC7,NMNAT1,OR4A16,OR5H6,PCDHB16,PLEKHG1,RASL10B,SIRPG,SLC4A2,SMCO3,THBS2,TRIM51GP,ZFP14
TF	Factor: ipf1; motif: RTCATTAN	TF:M10745	0.00428615	2.36793	2205	264	27	60605	ABLIM1,ACSM3,ANXA13,BBOF1,BMP5,CLDN16,CYSLTR2,DSG1,FBXO34,GFI1B,HNF4G,HTN3,KCNJ13,LOC102725191,MAPRE2,MARCOL,MFAP3L,MSR1,NMNAT1,OR4A16,PCDHB16,PLEKHG1,RASL10B,SLC4A2,SMCO3,TRIM51GP,ZFP14
TF	Factor: HoxA5; motif: RTCATTAN; match class: 1	TF:M10704_1	0.00450821	2.346	1200	264	19	60605	ACSM3,ANKRD31,APOBEC3C,BMP5,CLDN16,CTNNA3,CYSLTR2,ERICH3,GFI1B,HNF4G,KCNJ13,MAPRE2,MFAP3L,OR4A16,OR5H6,PLEKHG1,SIRPG,ZFP14,ZNF385D
TF	Factor: GATA6; motif: NNNAGATAAGANN	TF:M09771	0.00450848	2.34597	2913	264	32	60605	ABLIM1,ARMH2,CASP8,CTNNA3,GNAT3,GNGT1,HNF4A,HPS4,HPS6,LAMC2,LOC100505841,LRIG2,MAPRE2,MARCOL,MFAP3L,MUC7,MUCL1,OR10J1,OR5H6,RDH8,SIRPG,SLIT2,SMCO3,SPINK7,SYNE1,TNFSF13B,TNR,USP31,VNN2,ZC2HC1B,ZNF232,ZNF385D
TF	Factor: CDP; motif: NTATTGATYR	TF:M11507	0.00460745	2.33654	3209	264	34	60605	ABLIM1,CCDC91,CTNNA3,CYSLTR2,FPR3,GNAT3,GNGT1,H6PD,HTN3,IFIT3,IFT74,KANK1,KCTD5,LAMC2,LOC102725191,LRIG2,LSM6,MAPRE2,MUC7,MUCL1,NCOA6,NDST4,PCDHB16,RASL10B,SIRPG,SMCO3,SPINK7,SRGAP3,THBS2,TNFSF13B,TRIM49B,VNN2,ZNF474,ZNF607
TF	Factor: POU6F1; motif: NTAATGAKATGNNN	TF:M11958	0.00471213	2.32678	2775	264	31	60605	CTNNA3,DSG1,EFCAB6,ERICH3,GFI1B,HNF4A,HNF4G,IFT74,LOC102725191,MAPRE2,MARCHF8,MRE11,MUCL1,MYH1,NBPF1,NMNAT1,OR10J1,RASL10B,RDH8,SH2D1B,SLC4A2,SMCO3,SPINK7,SPINK9,SYNE1,TNFSF13B,TRIM49B,TRIM51GP,ZFP14,ZNF385D,ZNF607
TF	Factor: ESE-1; motif: ACMAGGAAGTANNNNNNNWWAWW	TF:M11378	0.00471445	2.32657	3065	264	33	60605	ANXA13,BTN2A2,C12ORF54,CCR10,CD300E,CNTNAP1,CTNNA3,ERICH3,FBXO34,HNF4A,HNF4G,HPS6,LAMC2,LSM6,MARCHF8,MARCOL,MYH1,OR10J1,OR4A16,PCDHB16,RAPGEF5,RHCG,RNF180,SH2D1B,SIRPG,SLIT2,SPINK8,THBS2,TK1,VNN2,ZC2HC1B,ZNF232,ZNF607
TF	Factor: Sox-10; motif: MAANRRNNNCWTTGTT; match class: 1	TF:M10065_1	0.00485563	2.31375	1952	264	25	60605	BMP5,C12ORF54,CCDC91,CD300E,CLDN16,DSG1,FGFR2,FPR3,GNGT1,HTN3,KCNJ13,LOC102725191,MARCHF8,MSR1,MUC7,OR10J1,RALYL,SH2D1B,SPINK7,SRGAP3,TNR,TRIM49B,VNN2,ZBTB18,ZNF385D
TF	Factor: TBP; motif: NGNNTATAAAA	TF:M03581	0.00491328	2.30863	7127	264	58	60605	ACSM3,ANKRD31,ANXA13,ARMH2,ASPA,BMP5,C12ORF54,C14ORF93,CASP8,CLDN16,CTNNA3,CYSLTR2,DSG1,ERICH3,FBXO34,FPR3,GNAT3,GNGT1,H3Y2,HTN3,IFIT3,KCNJ13,LAMC2,LRIG2,LRRK2,LSM6,LTA4H,MARCOL,MSR1,MUC7,MYH1,NCKAP5,NDST4,NMNAT1,OR10J1,OR5H6,PCDHB16,PIFO,PLEKHG1,RALYL,RNF180,SH2D1B,SLIT2,SPINK7,SPINK9,SRGAP3,TNFSF13B,TNR,TPH2,TRIM49B,VNN2,ZBTB18,ZC2HC1B,ZCCHC7,ZNF200,ZNF232,ZNF385D,ZNF607
TF	Factor: Foxc1; motif: TTVYTTTNW; match class: 1	TF:M07254_1	0.00498588	2.30226	2640	264	30	60605	ABLIM1,ACSM3,BBOF1,BMP5,CASP8,FGFR2,FPR3,GNGT1,KCNJ13,LAMC2,LOC102725191,LSM6,LTA4H,MFAP3L,MRE11,MSR1,MYH1,NCKAP5,NCOA6,OR10H1,OR4A16,PCDHB16,PIFO,RALYL,RDH8,RNF180,SPINK7,TBC1D1,TRIM49B,ZC2HC1B
TF	Factor: isx; motif: NTCRTTAA	TF:M10953	0.00506545	2.29538	5596	264	49	60605	ABLIM1,ACSM3,ANKRD31,ANXA13,ARMH2,BBOF1,BMP5,CLDN16,CPN2,DSG1,EFCAB6,ERICH3,FBXO34,FPR3,GFI1B,HNF4G,HPS4,HTN3,IFT74,KCNJ13,KCTD5,KLHL1,LMO7,LOC102725191,LRRK2,LTA4H,MAPRE2,MFAP3L,MRE11,MSR1,MYH1,NCKAP5,NMNAT1,OR4A16,OR5H6,PCDHB16,PLEKHG1,RASL10B,SH2D1B,SLC4A2,SMCO3,SMYD3,SPINK7,SPINK9,THBS2,TRIM49B,TRIM51GP,ZFP14,ZNF385D
TF	Factor: STAT5A; motif: TTCCNRGAANNNNNNTTCCNNGRR	TF:M00460	0.00513925	2.2891	7843	264	62	60605	ABLIM1,ACSM3,ANKRD31,APOBEC3C,ASPA,BMP5,C12ORF54,CASP8,CCDC91,CD300E,CHST5,CLDN16,CPN2,CSAD,CTNNA3,EFCAB6,ERICH3,FBXO34,FGFR2,FPR3,GNGT1,H3Y2,H6PD,KANK1,KCNJ13,KCTD5,KLHL1,LHX4,LOC100505841,LOC102725191,LSM6,LTA4H,MARCHF8,MFAP3L,MSR1,MUCL1,NBPF1,NDST4,NMNAT1,OR4A16,OR5H6,PCDHB16,PLEKHG1,RALYL,RAPGEF5,RASL10B,RNF180,SH2D1B,SIRPG,THBS2,TK1,TNR,TRIM49B,TRIM51GP,USP31,VNN2,ZBTB18,ZCCHC7,ZNF200,ZNF232…
TF	Factor: IRF-2; motif: NAANYGAAASYR; match class: 1	TF:M08775_1	0.00530059	2.27568	2791	264	31	60605	ACSM3,ANXA13,APOBEC3C,BTN2A2,C14ORF93,CYSLTR2,FBXO34,FPR3,GNGT1,HNF4A,HNF4G,IFIT3,IFT74,LMO7,LOC102725191,LRRK2,LSM6,MSR1,MUC7,NCKAP5,NDST4,NMNAT1,PLEKHG1,RNF180,SRGAP3,TBC1D1,THBS2,TNFSF13B,TNR,TPH2,ZNF200
TF	Factor: IRF-7; motif: AAGWGAA	TF:M01884	0.0055772	2.25358	10995	264	79	60605	ABLIM1,ACSM3,ANXA13,APOBEC3C,ARMH2,ASPA,BMP5,BTN2A2,C12ORF54,C14ORF93,CASP8,CCDC91,CCR10,CD300E,CHST5,CLDN16,CSAD,CTNNA3,CYSLTR2,DSG1,ERICH3,FBXO34,GNGT1,H3Y2,HNF4A,HNF4G,HTN3,IFIT3,IFT74,KCNJ13,KCTD5,KLHL1,LOC100505841,LOC102725191,LRIG2,LRRK2,LSM6,MAPK4,MARCOL,MFAP3L,MINAR1,MSR1,MUC7,MUCL1,MYH1,NDST4,NMNAT1,OR10J1,OR5H6,PCDHB16,PDE4B,PLEKHG1,RALYL,RAPGEF5,RHCG,SH2D1B,SIRPG,SLC4A2,SLIT2,SMCO3,SM…
TF	Factor: HOXC4; motif: RTCRTTAN	TF:M10718	0.00570213	2.24396	2801	264	31	60605	ABLIM1,ACSM3,ANXA13,BBOF1,BMP5,CLDN16,CYSLTR2,DSG1,ERICH3,FBXO34,GFI1B,HNF4G,HTN3,KCNJ13,LOC102725191,LSM6,MAPRE2,MARCOL,MFAP3L,MSR1,NMNAT1,OR4A16,OR5H6,PCDHB16,PLEKHG1,RASL10B,SIRPG,SLC4A2,SMCO3,TRIM51GP,ZFP14
TF	Factor: Six-2; motif: NNGTATCRNN	TF:M11030	0.00659843	2.18056	7194	264	58	60605	ABLIM1,ACSM3,AMN,ANXA13,BBOF1,BMP5,BTN2A2,CASP8,CD300E,CLDN16,CNTNAP1,DSG1,EFCAB6,FBXO34,FGFR2,GFI1B,GNGT1,H3Y2,H6PD,HNF4A,HPS4,IFT74,KANK1,KCNJ13,LAMC2,LOC102725191,LRIG2,LRRK2,LSM6,LTA4H,MAPRE2,NCKAP5,NCOA6,NDST4,OR10J1,OR5H6,PDE4B,PLEKHG1,RALYL,RHCG,RNF180,SH2D1B,SIRPG,SLC4A2,SMCO3,SPINK9,SRGAP3,SYNE1,TBC1D1,THBS2,TNFSF13B,TRIM49B,TRIM51GP,ZBTB18,ZC2HC1B,ZCCHC7,ZFP14,ZNF474
TF	Factor: Dlx-7; motif: NTCRTTAN	TF:M10600	0.00686406	2.16342	7556	264	60	60605	ABLIM1,ACSM3,ANKRD31,ANXA13,APOBEC3C,ARMH2,BBOF1,BMP5,C12ORF54,CASP8,CLDN16,CTNNA3,CYSLTR2,DSG1,ERICH3,FBXO34,GFI1B,H3Y2,HNF4G,HPS4,HTN3,IFT74,KCNJ13,KLHL1,LOC100505841,LOC102725191,LRRK2,LSM6,LTA4H,MAPK4,MAPRE2,MARCHF8,MARCOL,MFAP3L,MSR1,MUC7,NCKAP5,NCOA6,NMNAT1,OR10J1,OR4A16,OR5H6,PCDHB16,PLEKHG1,RALYL,RASL10B,RNF180,SH2D1B,SIRPG,SLC4A2,SMCO3,SMYD3,SPINK7,SPINK9,THBS2,TPH2,TRIM49B,TRIM51GP,ZFP1…
TF	Factor: IRF-4; motif: NYGAAASYGAAACYN	TF:M11686	0.00724303	2.14008	3427	264	35	60605	ACSM3,APOBEC3C,BTN2A2,C12ORF54,C14ORF93,CASP8,CCR10,CTNNA3,CYSLTR2,FPR3,HNF4A,HNF4G,HPS6,IFIT3,KANK1,KCTD5,LMO7,LOC102725191,LSM6,LTA4H,MARCOL,MFAP3L,MRE11,MUC7,MUCL1,NCKAP5,NMNAT1,PDE4B,PLEKHG1,RAPGEF5,TBC1D1,THBS2,TNFSF13B,USP31,ZBTB18
TF	Factor: HOXB7; motif: NGYAATTANN	TF:M10685	0.00761677	2.11823	3587	264	36	60605	ABLIM1,ANXA13,BBOF1,BMP5,C14ORF93,CASP8,CD300E,CLDN16,CPN2,CYSLTR2,DSG1,EFCAB6,FPR3,GFI1B,GNAT3,HNF4A,HTN3,IFT74,KCNJ13,KCTD5,LTA4H,MARCOL,MUCL1,NCKAP5,NDST4,OR5H6,RALYL,SIRPG,SPINK7,SPINK8,SPINK9,ZBTB18,ZC2HC1B,ZFP14,ZNF385D,ZNF474
TF	Factor: IRF-2; motif: NGAAASYGAAAS	TF:M11665	0.00771147	2.11286	2415	264	28	60605	ACSM3,APOBEC3C,BTN2A2,C12ORF54,C14ORF93,CASP8,CCR10,CTNNA3,CYSLTR2,FPR3,HNF4A,HNF4G,IFIT3,KANK1,LMO7,LOC102725191,LSM6,MARCOL,MFAP3L,NCKAP5,NMNAT1,PDE4B,PLEKHG1,TBC1D1,THBS2,TNFSF13B,USP31,ZBTB18
TF	Factor: CRX; motif: YTAATC	TF:M01712	0.00789933	2.10241	11284	264	80	60605	ANKRD31,APOBEC3C,ASPA,BMP5,BTN2A2,C14ORF93,CASP8,CCDC91,CCR10,CD300E,CHST5,CLDN16,CNTNAP1,CPN2,CSAD,CTNNA3,CYSLTR2,DSG1,ERICH3,FGFR2,GNAT3,GNGT1,H3Y2,H6PD,HNF4A,HPS4,HTN3,IFT74,KANK1,KCNJ13,KCTD5,LAMC2,LOC100505841,LOC102725191,LSM6,LTA4H,MAPRE2,MARCHF8,MFAP3L,MRE11,MSR1,MUC7,MUCL1,MYH1,NBPF1,NCKAP5,NDST4,NMNAT1,OR10J1,OR4A16,OR5H6,PCDHB16,PDE4B,PIFO,PLEKHG1,RASL10B,RNF180,SIRPG,SLC4A2,SMCO3,SPIN…
TF	Factor: C/EBP; motif: NTTRCNNAANNN	TF:M00912	0.00796163	2.099	5023	264	45	60605	ABLIM1,ANKRD31,ARMH2,ASPA,BMP5,CASP8,CD300E,CPN2,CYSLTR2,ERICH3,FBXO34,GNAT3,HNF4G,HPS4,HTN3,IFIT3,IFT74,KANK1,KCNJ13,KLHL1,LOC102725191,LRIG2,LRRK2,MAPK4,MARCOL,MUCL1,MYH1,NBPF1,NCKAP5,NDST4,NMNAT1,OR10H1,PDE4B,SIRPG,SPINK7,SPINK9,SRGAP3,SYNE1,TK1,TNFSF13B,TNR,TPH2,VNN2,ZC2HC1B,ZFP14
TF	Factor: GATA-5; motif: TATCTN; match class: 1	TF:M02006_1	0.00804294	2.09459	3143	264	33	60605	ABLIM1,ACSM3,ANKRD31,ANXA13,ASPA,CD300E,CLDN16,FPR3,GNAT3,HTN3,LAMC2,LRRK2,MAPRE2,MARCOL,MRE11,MUC7,MYH1,NMNAT1,OR5H6,PLEKHG1,RDH8,SH2D1B,SLIT2,SMCO3,TNFSF13B,TNR,TPH2,TRIM51GP,USP31,VNN2,ZBTB18,ZC2HC1B,ZNF607
TF	Factor: GATA-1; motif: NTGNNNNNNNNAGATAAGN	TF:M09936	0.00886117	2.05251	4395	264	41	60605	ABLIM1,ANXA13,APOBEC3C,ASPA,C14ORF93,CASP8,CCR10,CNTNAP1,CTNNA3,DSG1,EFCAB6,ERICH3,FBXO34,GNGT1,HPS6,HTN3,IFIT3,IFT74,KCNJ13,LAMC2,LOC100505841,LRIG2,LSM6,MARCOL,MSR1,MUCL1,OR10J1,OR5H6,PLEKHG1,RDH8,SPINK7,SPINK9,SYNE1,TNFSF13B,TNR,TRIM49B,ZBTB18,ZC2HC1B,ZFP14,ZNF385D,ZNF607
TF	Factor: Sox-4; motif: AACAAA	TF:M03849	0.00923082	2.03476	14466	264	96	60605	ABLIM1,ACSM3,ANKRD31,ANXA13,APOBEC3C,ARMH2,ASPA,BBOF1,BMP5,BTN2A2,C12ORF54,C14ORF93,CASP8,CCDC91,CHST5,CPN2,CTNNA3,CYSLTR2,DSG1,EFCAB6,ERICH3,FBXO34,FGFR2,FPR3,GNAT3,GNGT1,H3Y2,HNF4A,HNF4G,HPS4,HPS6,HTN3,IFIT3,IFT74,KCNJ13,KLHL1,LAMC2,LMO7,LOC100505841,LOC102725191,LRIG2,LRRK2,LSM6,LTA4H,MAPK4,MAPRE2,MARCHF8,MARCOL,MRE11,MSR1,MUC7,MUCL1,MYH1,NBPF1,NCKAP5,NCOA6,NDST4,NMNAT1,OR10H1,OR10J1,OR4A16,OR…
TF	Factor: FOXJ2; motif: NNTGTTGTAAAYAN; match class: 1	TF:M11585_1	0.00943856	2.02509	1384	264	20	60605	ANXA13,C14ORF93,CASP8,DSG1,EFCAB6,GNGT1,IFIT3,KCNJ13,LOC102725191,MAPRE2,MUC7,MYH1,OR4A16,OR5H6,PCDHB16,PLEKHG1,SMCO3,USP31,VNN2,ZC2HC1B
TF	Factor: Foxc1; motif: TTVYTTTNW	TF:M07254	0.00982438	2.00769	7820	264	61	60605	ABLIM1,ACSM3,ASPA,BBOF1,BMP5,CACNA2D4,CASP8,CHST5,CPN2,CTNNA3,CYSLTR2,FBXO34,FGFR2,FPR3,GNAT3,GNGT1,H3Y2,HTN3,IFIT3,KANK1,KCNJ13,KLHL1,LAMC2,LOC102725191,LRRK2,LSM6,LTA4H,MARCOL,MFAP3L,MRE11,MSR1,MYH1,NCKAP5,NCOA6,NDST4,OR10H1,OR4A16,PCDHB16,PIFO,RALYL,RDH8,RHCG,RNF180,SH2D1B,SIRPG,SLC4A2,SMCO3,SMYD3,SPINK7,SPINK8,SPINK9,SYNE1,TBC1D1,TPH2,TRIM49B,TRIM51GP,VNN2,ZC2HC1B,ZNF200,ZNF232,ZNF474
TF	Factor: IRF-8; motif: NCGAAACCGAAACYN	TF:M11683	0.00996043	2.00172	4739	264	43	60605	ACSM3,APOBEC3C,BTN2A2,C12ORF54,C14ORF93,CASP8,CCDC91,CCR10,CTNNA3,CYSLTR2,EFCAB6,FPR3,GNGT1,HNF4A,HNF4G,HPS6,HTN3,IFIT3,KANK1,KCTD5,LAMC2,LMO7,LOC102725191,LSM6,MAPRE2,MARCOL,MFAP3L,MINAR1,MRE11,MUC7,MUCL1,NCKAP5,NMNAT1,PDE4B,PLEKHG1,RHCG,SH2D1B,TBC1D1,THBS2,TNFSF13B,USP31,ZBTB18,ZNF200
TF	Factor: ZBRK1; motif: NGNNNGGTNAWAAAARRGCNG; match class: 1	TF:M10468_1	0.0104472	1.981	4748	264	43	60605	ANKRD31,ANXA13,ARMH2,BMP5,CLDN16,CTNNA3,CYSLTR2,EFCAB6,ERICH3,FBXO34,FPR3,GNAT3,GNGT1,H3Y2,HPS4,IFIT3,KCNJ13,KCTD5,KLHL1,LAMC2,LRIG2,LSM6,MARCOL,MFAP3L,MYH1,NCKAP5,NDST4,OR10J1,PIFO,RALYL,SH2D1B,SLC4A2,SPINK9,SRGAP3,TBC1D1,THBS2,TK1,TNR,TPH2,ZBTB18,ZCCHC7,ZFP14,ZNF232
TF	Factor: CDP:HOXA13; motif: ATCGATYAYSYCRTAAA; match class: 1	TF:M08201_1	0.0106309	1.97343	3185	264	33	60605	ACSM3,AMN,ARMH2,BMP5,CTNNA3,GFI1B,GNAT3,GNGT1,HNF4G,HTN3,KANK1,LAMC2,LOC100505841,LOC102725191,LSM6,MAPRE2,MUCL1,NCOA6,OR5H6,PCDHB16,RASL10B,SMCO3,SPINK9,THBS2,TNFSF13B,TRIM49B,TRIM51GP,USP31,VNN2,ZBTB18,ZC2HC1B,ZFP14,ZNF474
TF	Factor: FOXO1; motif: GTAAACATGTTTAC	TF:M04256	0.0108875	1.96307	3956	264	38	60605	ABLIM1,ANKRD31,ANXA13,ARMH2,ASPA,BMP5,BTN2A2,CACNA2D4,CASP8,CLDN16,CYSLTR2,DSG1,GFI1B,GNAT3,GNGT1,HTN3,IFT74,KCNJ13,LOC102725191,LSM6,MAPRE2,MARCHF8,MARCOL,MUC7,MUCL1,MYH1,NCKAP5,NDST4,OR10J1,OR4A16,SPINK8,THBS2,TNR,TPH2,TRIM49B,VNN2,ZFP14,ZNF474
TF	Factor: MOX1; motif: NTCRTTAN	TF:M10761	0.0109138	1.96203	3189	264	33	60605	ABLIM1,ACSM3,ANXA13,BBOF1,BMP5,CLDN16,CYSLTR2,DSG1,ERICH3,FBXO34,GFI1B,H3Y2,HNF4G,HTN3,KCNJ13,LOC102725191,LSM6,MAPRE2,MARCOL,MFAP3L,MSR1,NMNAT1,OR4A16,OR5H6,PCDHB16,PLEKHG1,RALYL,RASL10B,SIRPG,SLC4A2,SMCO3,TRIM51GP,ZFP14
TF	Factor: Ncx; motif: NAATNAATTAATAANWW	TF:M01420	0.011032	1.95735	5755	264	49	60605	ABLIM1,ACSM3,ANKRD31,ANXA13,APOBEC3C,ASPA,BMP5,C14ORF93,CASP8,CCR10,CD300E,CLDN16,CPN2,CTNNA3,DSG1,GNAT3,HTN3,IFIT3,KCNJ13,LAMC2,LOC100505841,LOC102725191,LSM6,MAPRE2,MFAP3L,MSR1,MUC7,MUCL1,MYH1,NDST4,NMNAT1,OR4A16,PCDHB16,RALYL,RDH8,RHCG,SIRPG,SMCO3,SPINK7,SPINK8,SPINK9,TNFSF13B,TPH2,TRIM51GP,VNN2,ZBTB18,ZC2HC1B,ZFP14,ZNF474
TF	Factor: EVX1; motif: NTCATTAN	TF:M10864	0.011493	1.93957	5427	264	47	60605	ABLIM1,ACSM3,ANKRD31,ANXA13,APOBEC3C,BBOF1,BMP5,C12ORF54,CASP8,CLDN16,CTNNA3,CYSLTR2,DSG1,ERICH3,FBXO34,GFI1B,H3Y2,HNF4G,HTN3,KCNJ13,LOC100505841,LOC102725191,LSM6,MAPK4,MAPRE2,MARCHF8,MARCOL,MFAP3L,MSR1,MUC7,NMNAT1,OR10J1,OR4A16,OR5H6,PCDHB16,PLEKHG1,RALYL,RASL10B,RNF180,SIRPG,SLC4A2,SMCO3,SPINK8,THBS2,TRIM49B,TRIM51GP,ZFP14
TF	Factor: IRF; motif: NNGAAANTGAAANN	TF:M08887	0.0115082	1.93899	1281	264	19	60605	ACSM3,ASPA,C12ORF54,C14ORF93,CTNNA3,CYSLTR2,FPR3,IFIT3,KCTD5,LMO7,LOC102725191,MARCOL,MFAP3L,NCKAP5,NMNAT1,PLEKHG1,TBC1D1,THBS2,TNFSF13B
TF	Factor: NFATc3; motif: GGAAAA	TF:M01886	0.0119611	1.92223	16378	264	105	60605	ABLIM1,ACSM3,AMN,ANKRD31,ANXA13,APOBEC3C,ARMH2,ASPA,BBOF1,BMP5,BTN2A2,C12ORF54,C14ORF93,CACNA2D4,CASP8,CCDC91,CCR10,CD300E,CHST5,CLDN16,CNTNAP1,CPN2,CSAD,CTNNA3,CYSLTR2,DSG1,EFCAB6,ERICH3,FGFR2,FPR3,GNAT3,GNGT1,H3Y2,H6PD,HNF4A,HNF4G,HPS4,HPS6,HTN3,IFIT3,IFT74,KCNJ13,KCTD5,KLHL1,LAMC2,LHX4,LMO7,LOC100505841,LOC102725191,LRIG2,LRRK2,LSM6,LTA4H,MAPRE2,MARCHF8,MARCOL,MFAP3L,MINAR1,MRE11,MSR1,MUC7,MUC…
TF	Factor: NFATc2; motif: GGAAAA	TF:M01281	0.0119611	1.92223	16378	264	105	60605	ABLIM1,ACSM3,AMN,ANKRD31,ANXA13,APOBEC3C,ARMH2,ASPA,BBOF1,BMP5,BTN2A2,C12ORF54,C14ORF93,CACNA2D4,CASP8,CCDC91,CCR10,CD300E,CHST5,CLDN16,CNTNAP1,CPN2,CSAD,CTNNA3,CYSLTR2,DSG1,EFCAB6,ERICH3,FGFR2,FPR3,GNAT3,GNGT1,H3Y2,H6PD,HNF4A,HNF4G,HPS4,HPS6,HTN3,IFIT3,IFT74,KCNJ13,KCTD5,KLHL1,LAMC2,LHX4,LMO7,LOC100505841,LOC102725191,LRIG2,LRRK2,LSM6,LTA4H,MAPRE2,MARCHF8,MARCOL,MFAP3L,MINAR1,MRE11,MSR1,MUC7,MUC…
TF	Factor: NFATc2; motif: GGAAAA	TF:M03555	0.0119611	1.92223	16378	264	105	60605	ABLIM1,ACSM3,AMN,ANKRD31,ANXA13,APOBEC3C,ARMH2,ASPA,BBOF1,BMP5,BTN2A2,C12ORF54,C14ORF93,CACNA2D4,CASP8,CCDC91,CCR10,CD300E,CHST5,CLDN16,CNTNAP1,CPN2,CSAD,CTNNA3,CYSLTR2,DSG1,EFCAB6,ERICH3,FGFR2,FPR3,GNAT3,GNGT1,H3Y2,H6PD,HNF4A,HNF4G,HPS4,HPS6,HTN3,IFIT3,IFT74,KCNJ13,KCTD5,KLHL1,LAMC2,LHX4,LMO7,LOC100505841,LOC102725191,LRIG2,LRRK2,LSM6,LTA4H,MAPRE2,MARCHF8,MARCOL,MFAP3L,MINAR1,MRE11,MSR1,MUC7,MUC…
TF	Factor: Sox-10; motif: NACAAWG	TF:M02116	0.012136	1.91592	14354	264	95	60605	ABLIM1,ACSM3,ANKRD31,ANXA13,APOBEC3C,ARMH2,ASPA,BMP5,BTN2A2,C12ORF54,C14ORF93,CACNA2D4,CASP8,CCDC91,CCR10,CD300E,CLDN16,CSAD,CTNNA3,CYSLTR2,DSG1,EFCAB6,FBXO34,FGFR2,FPR3,GFI1B,GNAT3,GNGT1,H3Y2,HNF4A,HPS4,HPS6,HTN3,IFIT3,IFT74,KCNJ13,KLHL1,LAMC2,LMO7,LOC100505841,LOC102725191,LRIG2,LRRK2,LSM6,LTA4H,MAPRE2,MARCOL,MFAP3L,MINAR1,MRE11,MSR1,MUC7,MUCL1,MYH1,NCOA6,NDST4,OR10H1,OR10J1,OR4A16,OR5H6,PCDHB1…
TF	Factor: C/EBPbeta; motif: NRTTGCGYAAYN	TF:M11316	0.0124951	1.90326	5277	264	46	60605	ARMH2,ASPA,BBOF1,BTN2A2,C14ORF93,CCDC91,CCR10,CD300E,CLDN16,CNTNAP1,FBXO34,GNAT3,HNF4G,HPS6,IFIT3,IFT74,KCNJ13,KLHL1,LOC102725191,LRRK2,MAPK4,MARCOL,MFAP3L,MSR1,MYH1,NBPF1,NCKAP5,NCOA6,NDST4,NMNAT1,OR10H1,OR10J1,PDE4B,PIFO,SIRPG,SPINK7,SPINK8,SYNE1,THBS2,TK1,TNFSF13B,TNR,TPH2,TRIM51GP,VNN2,ZC2HC1B
TF	Factor: HOXD13; motif: WNNAATAAWAY; match class: 1	TF:M08817_1	0.0129428	1.88797	1667	264	22	60605	ANXA13,BMP5,CCR10,CLDN16,CPN2,DSG1,GNAT3,GNGT1,HTN3,IFT74,KCNJ13,MSR1,MUCL1,NDST4,OR4A16,OR5H6,SPINK8,TK1,TNFSF13B,ZBTB18,ZNF474,ZNF607
TF	Factor: HOXB5; motif: GTCATTAN; match class: 1	TF:M10701_1	0.0129446	1.88791	1414	264	20	60605	ACSM3,ANKRD31,APOBEC3C,BMP5,CLDN16,CTNNA3,CYSLTR2,ERICH3,GFI1B,HNF4G,KCNJ13,MAPRE2,MFAP3L,OR4A16,OR5H6,PLEKHG1,RASL10B,SIRPG,ZFP14,ZNF385D
TF	Factor: POU3F2; motif: NWTGCATAAWTTA	TF:M04078	0.0129526	1.88764	3986	264	38	60605	ACSM3,ANXA13,ARMH2,ASPA,C12ORF54,C14ORF93,CASP8,CLDN16,CYSLTR2,DSG1,ERICH3,GNAT3,HNF4A,HTN3,IFIT3,KCNJ13,KCTD5,KLHL1,LOC102725191,LTA4H,MSR1,MUC7,NBPF1,NCKAP5,NDST4,NMNAT1,OR10J1,OR5H6,PCDHB16,PLEKHG1,RNF180,SPINK9,TNFSF13B,TPH2,TRIM49B,TRIM51GP,USP31,ZBTB18
TF	Factor: MEF-2D; motif: WAAATAR	TF:M02026	0.0136301	1.8655	7721	264	60	60605	ACSM3,ANXA13,ARMH2,ASPA,BMP5,C14ORF93,CCDC91,CD300E,CHST5,CLDN16,CPN2,CYSLTR2,DSG1,ERICH3,FBXO34,FGFR2,H3Y2,HNF4A,HPS4,HPS6,HTN3,IFIT3,KCNJ13,KLHL1,LAMC2,LOC100505841,LOC102725191,LTA4H,MARCHF8,MARCOL,MRE11,MSR1,MUC7,MYH1,NCKAP5,NCOA6,NDST4,NMNAT1,OR10H1,OR4A16,OR5H6,PCDHB16,PLEKHG1,RALYL,RAPGEF5,RASL10B,SH2D1B,SPINK7,SPINK8,SPINK9,TBC1D1,TNFSF13B,TRIM49B,TRIM51GP,VNN2,ZBTB18,ZC2HC1B,ZCCHC7,ZNF23…
TF	Factor: Oct3; motif: NNTTATGYWAATKARN	TF:M11932	0.0136496	1.86488	4799	264	43	60605	ABLIM1,ACSM3,ASPA,BBOF1,BMP5,CLDN16,CYSLTR2,DSG1,FBXO34,GFI1B,GNAT3,HNF4A,HTN3,IFIT3,KCNJ13,KLHL1,LOC102725191,LRIG2,LSM6,MAPRE2,MARCOL,MRE11,MSR1,MUC7,MUCL1,MYH1,NDST4,OR10H1,OR4A16,PCDHB16,PLEKHG1,SIRPG,SMCO3,SPINK7,SPINK8,TK1,TNFSF13B,TPH2,TRIM49B,TRIM51GP,VNN2,ZC2HC1B,ZNF474
TF	Factor: CDP; motif: CCAATAATCGAT	TF:M00095	0.0146533	1.83406	8645	264	65	60605	ABLIM1,ACSM3,ANXA13,BBOF1,BMP5,C14ORF93,CASP8,CCDC91,CCR10,CD300E,CLDN16,CPN2,CSAD,CTNNA3,CYSLTR2,DSG1,ERICH3,FBXO34,GNAT3,GNGT1,H3Y2,HNF4G,HPS4,HPS6,HTN3,IFIT3,KANK1,KCNJ13,KCTD5,LAMC2,LOC102725191,LRIG2,LRRK2,LSM6,MAPRE2,MARCHF8,MARCOL,MUC7,MUCL1,MYH1,NDST4,OR10H1,OR10J1,OR4A16,OR5H6,PCDHB16,PDE4B,PIFO,PLEKHG1,RDH8,SIRPG,SPINK7,SPINK8,SPINK9,SRGAP3,SYNE1,THBS2,TPH2,TRIM49B,TRIM51GP,ZBTB18,ZC2HC…
TF	Factor: PEA3; motif: NTCGTAAATGCA	TF:M11431	0.0147657	1.83075	10701	264	76	60605	ACSM3,AMN,ANKRD31,ANXA13,ASPA,BMP5,BTN2A2,C12ORF54,C14ORF93,CASP8,CCDC91,CCR10,CD300E,CLDN16,CNTNAP1,CPN2,CSAD,CTNNA3,CYSLTR2,DSG1,ERICH3,FBXO34,FGFR2,FPR3,GFI1B,GNAT3,H3Y2,H6PD,HNF4A,HNF4G,HTN3,IFIT3,IFT74,KANK1,KCNJ13,KCTD5,LOC100505841,LRRK2,LSM6,MAPRE2,MARCOL,MFAP3L,MRE11,MSR1,MUC7,NBPF1,NCKAP5,NCOA6,NDST4,NMNAT1,OR4A16,OR5H6,PDE4B,PIFO,PLEKHG1,RALYL,RDH8,RNF180,SH2D1B,SIRPG,SLIT2,SMYD3,SPINK…
TF	Factor: LEF-1; motif: NCCTTTSWNNTNYN	TF:M09975	0.0149446	1.82552	4011	264	38	60605	ABLIM1,ACSM3,APOBEC3C,ASPA,BMP5,BTN2A2,C12ORF54,C14ORF93,CACNA2D4,CCR10,CD300E,CHST5,CNTNAP1,FGFR2,FPR3,GFI1B,HNF4A,HNF4G,KANK1,KCNJ13,LHX4,LOC102725191,LSM6,LTA4H,MARCOL,MRE11,MUC7,MUCL1,NCOA6,PCDHB16,PIFO,PLEKHG1,RHCG,RNF180,SH2D1B,TNR,ZNF200,ZNF232
TF	Factor: Msx-2; motif: NNNGACYAATTAGYNNT	TF:M01393	0.0149688	1.82481	8834	264	66	60605	ABLIM1,ACSM3,APOBEC3C,BMP5,C12ORF54,CCR10,CD300E,CLDN16,CNTNAP1,CPN2,CSAD,CTNNA3,CYSLTR2,DSG1,EFCAB6,FGFR2,FPR3,GNAT3,GNGT1,HNF4A,HTN3,IFIT3,IFT74,KANK1,KCNJ13,KCTD5,LAMC2,LOC102725191,LRIG2,LSM6,LTA4H,MARCHF8,MARCOL,MINAR1,MRE11,MSR1,MUC7,MUCL1,MYH1,NCOA6,NDST4,OR10J1,OR4A16,OR5H6,PCDHB16,PLEKHG1,RASL10B,RHCG,SH2D1B,SIRPG,SMCO3,SPINK7,SPINK8,SPINK9,TBC1D1,THBS2,TNFSF13B,TPH2,TRIM49B,TRIM51GP,ZBT…
TF	Factor: CDP; motif: NWNATCGATTANYNN	TF:M00102	0.0149696	1.82479	4170	264	39	60605	ABLIM1,ANKRD31,APOBEC3C,CASP8,CD300E,CTNNA3,GNAT3,GNGT1,HNF4A,HTN3,IFIT3,IFT74,KANK1,KCNJ13,LAMC2,LOC102725191,LSM6,MAPRE2,MRE11,MUC7,MUCL1,MYH1,NDST4,OR4A16,OR5H6,PCDHB16,PLEKHG1,RASL10B,SMCO3,SPINK7,SRGAP3,TNFSF13B,TPH2,TRIM49B,TRIM51GP,VNN2,ZCCHC7,ZNF474,ZNF607
TF	Factor: Lhx8; motif: TGATTG	TF:M07476	0.0152523	1.81666	9208	264	68	60605	ACSM3,APOBEC3C,ARMH2,ASPA,BMP5,CASP8,CCDC91,CD300E,CLDN16,CSAD,CTNNA3,CYSLTR2,EFCAB6,FBXO34,FGFR2,FPR3,GNAT3,GNGT1,H3Y2,H6PD,HNF4A,HNF4G,HTN3,IFIT3,IFT74,KCNJ13,LAMC2,LOC102725191,LRRK2,LSM6,LTA4H,MAPRE2,MFAP3L,MSR1,MUCL1,MYH1,NCOA6,NDST4,NMNAT1,OR10J1,OR4A16,OR5H6,PCDHB16,PDE4B,PIFO,PLEKHG1,RALYL,RASL10B,RDH8,RHCG,SH2D1B,SLC4A2,SMCO3,SPINK7,SPINK9,SRGAP3,SYNE1,THBS2,TK1,TNFSF13B,TNR,TPH2,TRIM49B…
TF	Factor: GATA-6; motif: NNNAGATAAGAWAN	TF:M09624	0.0152815	1.81583	3241	264	33	60605	ABLIM1,ARMH2,CASP8,CTNNA3,GNAT3,GNGT1,HNF4A,HPS4,HPS6,HTN3,LAMC2,LOC100505841,LRIG2,LTA4H,MARCOL,MFAP3L,MUC7,MUCL1,OR10J1,OR5H6,RDH8,SIRPG,SMCO3,SPINK7,SYNE1,TNFSF13B,TNR,USP31,VNN2,ZBTB18,ZC2HC1B,ZNF232,ZNF385D
TF	Factor: C/EBP; motif: NNATTGCNNAANNN	TF:M00190	0.0156214	1.80628	5659	264	48	60605	APOBEC3C,ARMH2,ASPA,BBOF1,BMP5,C14ORF93,CYSLTR2,ERICH3,FBXO34,GNAT3,HNF4G,HPS4,HTN3,IFIT3,IFT74,KANK1,KCNJ13,KLHL1,LOC102725191,LRIG2,LRRK2,MAPK4,MARCOL,MFAP3L,MYH1,NBPF1,NCKAP5,NDST4,NMNAT1,OR10H1,PDE4B,PLEKHG1,RALYL,SIRPG,SLIT2,SPINK7,SPINK8,SPINK9,SRGAP3,THBS2,TNFSF13B,TNR,TPH2,TRIM49B,TRIM51GP,VNN2,ZC2HC1B,ZFP14
TF	Factor: TBP; motif: MTATAAAARS	TF:M10088	0.0161181	1.79269	4996	264	44	60605	ABLIM1,ACSM3,ANXA13,ARMH2,ASPA,CTNNA3,CYSLTR2,DSG1,FPR3,GNAT3,GNGT1,H6PD,HPS6,HTN3,KCNJ13,KLHL1,LAMC2,LOC100505841,LOC102725191,LRIG2,LSM6,LTA4H,MRE11,MUC7,MYH1,NCKAP5,NDST4,OR10J1,OR4A16,OR5H6,PLEKHG1,RNF180,SH2D1B,SLIT2,SMCO3,SPINK7,TBC1D1,THBS2,TK1,TRIM49B,TRIM51GP,ZC2HC1B,ZCCHC7,ZFP14
TF	Factor: CDP:HOXA13; motif: ATCGATYAYSYCRTAAA	TF:M08201	0.0166177	1.77943	8131	264	62	60605	ABLIM1,ACSM3,AMN,ANXA13,ARMH2,ASPA,BBOF1,BMP5,BTN2A2,C12ORF54,C14ORF93,CD300E,CLDN16,CTNNA3,GFI1B,GNAT3,GNGT1,HNF4G,HPS4,HTN3,IFIT3,IFT74,KANK1,KCNJ13,KCTD5,KLHL1,LAMC2,LHX4,LOC100505841,LOC102725191,LSM6,MAPRE2,MARCOL,MUC7,MUCL1,MYH1,NCKAP5,NCOA6,NDST4,OR10J1,OR4A16,OR5H6,PCDHB16,PIFO,RALYL,RASL10B,SH2D1B,SMCO3,SPINK9,THBS2,TK1,TNFSF13B,TPH2,TRIM49B,TRIM51GP,USP31,VNN2,ZBTB18,ZC2HC1B,ZFP14,ZNF38…
TF	Factor: IRF-4; motif: NAANGRGGAASTGAAASN	TF:M09959	0.0168803	1.77262	3409	264	34	60605	BTN2A2,C12ORF54,C14ORF93,CASP8,CYSLTR2,ERICH3,FBXO34,GNAT3,GNGT1,H3Y2,HNF4A,HNF4G,HTN3,IFIT3,IFT74,KANK1,LOC100505841,LRRK2,LSM6,MRE11,MSR1,MUCL1,MYH1,NDST4,OR10J1,PCDHB16,SMCO3,SPINK7,SRGAP3,SYNE1,TNFSF13B,TNR,ZBTB18,ZNF200
TF	Factor: Sox-10; motif: NACAATRNNNNYATTGTN; match class: 1	TF:M11635_1	0.0173986	1.75948	5852	264	49	60605	ABLIM1,ACSM3,ANKRD31,ANXA13,ASPA,BMP5,CCDC91,CCR10,CD300E,CYSLTR2,DSG1,EFCAB6,ERICH3,FPR3,GNAT3,GNGT1,H3Y2,HTN3,KCNJ13,KLHL1,LOC102725191,MARCOL,MUC7,MUCL1,MYH1,OR10J1,OR4A16,OR5H6,PCDHB16,PLEKHG1,RASL10B,RHCG,SH2D1B,SMCO3,SPINK7,SPINK8,SPINK9,SRGAP3,TNR,TRIM49B,USP31,VNN2,ZBTB18,ZC2HC1B,ZNF200,ZNF232,ZNF385D,ZNF474,ZNF607
TF	Factor: MNX1; motif: NNYAATTAAN	TF:M04403	0.0175074	1.75678	2668	264	29	60605	ABLIM1,ASPA,C14ORF93,CASP8,CD300E,CLDN16,CPN2,CTNNA3,DSG1,FPR3,HTN3,IFIT3,IFT74,KANK1,LHX4,LSM6,MFAP3L,MUC7,MYH1,NCKAP5,NDST4,PCDHB16,SMCO3,SPINK7,SPINK8,SPINK9,TNFSF13B,TRIM51GP,ZNF474
TF	Factor: c-Jun; motif: NATGACGTCAYN; match class: 1	TF:M11266_1	0.0175552	1.75559	6370	264	52	60605	ABLIM1,ANKRD31,ARMH2,C12ORF54,CD300E,CNTNAP1,CPN2,CTNNA3,DSG1,EFCAB6,ERICH3,FBXO34,FPR3,GFI1B,GNGT1,HNF4A,HPS4,IFIT3,LHX4,LOC100505841,LOC102725191,LSM6,MAPK4,MAPRE2,MARCOL,MRE11,MUC7,MUCL1,NCKAP5,NCOA6,NDST4,NMNAT1,OR4A16,PLEKHG1,RASL10B,SIRPG,SMYD3,SPINK7,SPINK9,SRGAP3,THBS2,TK1,TNFSF13B,TNR,TPH2,TRIM49B,ZBTB18,ZC2HC1B,ZNF200,ZNF232,ZNF385D,ZNF474
TF	Factor: MEF-2A; motif: SKYTAAAAATAACYCH	TF:M00406	0.0177415	1.75101	1200	264	18	60605	BMP5,CTNNA3,HTN3,IFIT3,MUC7,NCOA6,OR10J1,OR4A16,RDH8,SIRPG,SLC4A2,THBS2,TPH2,TRIM49B,VNN2,ZBTB18,ZCCHC7,ZNF232
TF	Factor: POU2F2; motif: NWTRMATATKCAWN	TF:M04073	0.017773	1.75024	4201	264	39	60605	ABLIM1,ANXA13,ASPA,BTN2A2,C12ORF54,C14ORF93,CACNA2D4,CLDN16,DSG1,FBXO34,FGFR2,GNAT3,H6PD,HNF4A,IFT74,KANK1,LOC100505841,LOC102725191,LSM6,MARCOL,MUC7,MUCL1,MYH1,NDST4,OR10J1,OR4A16,PIFO,PLEKHG1,SLIT2,SMCO3,SPINK7,SPINK8,SPINK9,SRGAP3,THBS2,TNFSF13B,TRIM49B,ZC2HC1B,ZFP14
TF	Factor: EVX1; motif: NTCATTAN; match class: 1	TF:M10864_1	0.0181445	1.74125	1202	264	18	60605	ANKRD31,ANXA13,APOBEC3C,BBOF1,BMP5,CLDN16,CYSLTR2,GFI1B,HNF4G,KCNJ13,LOC100505841,MFAP3L,OR5H6,RASL10B,SIRPG,SLC4A2,TRIM49B,ZFP14
TF	Factor: HNF-1; motif: WRGTTAATNATTAACNNN	TF:M00790	0.018604	1.73039	2823	264	30	60605	ACSM3,AMN,ANXA13,APOBEC3C,C14ORF93,CD300E,CLDN16,FBXO34,GNAT3,HNF4A,HNF4G,HTN3,IFIT3,KANK1,LRRK2,LSM6,MUC7,MYH1,NBPF1,NDST4,NMNAT1,PCDHB16,PDE4B,SLC4A2,SMCO3,SPINK7,SPINK8,TRIM51GP,ZC2HC1B,ZNF232
TF	Factor: DMBX1; motif: NNGGATTANN	TF:M04305	0.0188831	1.72393	5194	264	45	60605	ANKRD31,ASPA,BMP5,BTN2A2,CASP8,CCDC91,CCR10,CD300E,CLDN16,CNTNAP1,CPN2,CTNNA3,ERICH3,FGFR2,HPS4,HTN3,IFT74,KANK1,LOC102725191,LSM6,LTA4H,MAPRE2,MFAP3L,MSR1,NBPF1,NCKAP5,NDST4,OR10J1,OR5H6,PIFO,RASL10B,SIRPG,SMCO3,SPINK7,SPINK8,SRGAP3,SYNE1,TBC1D1,TNFSF13B,TPH2,USP31,ZBTB18,ZFP14,ZNF474,ZNF607
TF	Factor: E2F-3:Prrxl1; motif: SGCGCTAATTNN	TF:M08206	0.0190182	1.72083	11930	264	82	60605	AMN,ARMH2,ASPA,C12ORF54,C14ORF93,CCR10,CD300E,CHST5,CLDN16,CPN2,CSAD,CTNNA3,CYSLTR2,DSG1,EFCAB6,ERICH3,FGFR2,H3Y2,H6PD,HNF4A,HNF4G,HPS4,HTN3,IFT74,KANK1,KCNJ13,KCTD5,LAMC2,LHX4,LMO7,LOC100505841,LOC102725191,LRIG2,LRRK2,LSM6,LTA4H,MAPK4,MAPRE2,MARCHF8,MARCOL,MFAP3L,MINAR1,MRE11,MUCL1,MYH1,NCOA6,NDST4,NMNAT1,OR10H1,OR4A16,OR5H6,PCDHB16,PDE4B,PLEKHG1,RALYL,RAPGEF5,RASL10B,RDH8,RHCG,RNF180,SIRPG,SLC…
TF	Factor: Pbx1; motif: NTGATTGAYR	TF:M11039	0.0191186	1.71854	2827	264	30	60605	APOBEC3C,ARMH2,BTN2A2,CACNA2D4,CASP8,CCDC91,CD300E,CTNNA3,EFCAB6,FBXO34,FPR3,GNAT3,GNGT1,IFIT3,IFT74,LAMC2,LOC102725191,LSM6,LTA4H,MYH1,NCOA6,NDST4,NMNAT1,OR10J1,OR5H6,RDH8,THBS2,TNFSF13B,TNR,VNN2
TF	Factor: PARP; motif: TTTCYN	TF:M02027	0.019431	1.7115	16546	264	105	60605	ABLIM1,ACSM3,ANKRD31,ANXA13,APOBEC3C,ARMH2,ASPA,BBOF1,BMP5,BTN2A2,C12ORF54,C14ORF93,CACNA2D4,CASP8,CCDC91,CCR10,CD300E,CLDN16,CNTNAP1,CSAD,CTNNA3,CYSLTR2,DSG1,EFCAB6,ERICH3,FBXO34,FGFR2,FPR3,GFI1B,GNAT3,GNGT1,H3Y2,H6PD,HNF4G,HPS4,HPS6,HTN3,IFIT3,IFT74,KANK1,KCNJ13,KCTD5,KLHL1,LAMC2,LHX4,LMO7,LOC100505841,LOC102725191,LRIG2,LRRK2,LSM6,LTA4H,MAPRE2,MARCHF8,MARCOL,MFAP3L,MINAR1,MRE11,MSR1,MUC7,MUCL1…
TF	Factor: Oct-1; motif: NNNRTAATNANNN	TF:M00137	0.0195988	1.70777	6920	264	55	60605	ACSM3,AMN,ANKRD31,ANXA13,ASPA,BMP5,CASP8,CD300E,CLDN16,CPN2,CTNNA3,CYSLTR2,DSG1,EFCAB6,ERICH3,FPR3,GFI1B,GNAT3,GNGT1,H3Y2,HNF4A,HTN3,IFT74,KCNJ13,KCTD5,LOC100505841,LOC102725191,LRRK2,LSM6,LTA4H,MAPK4,MARCOL,MUC7,MUCL1,NCOA6,NDST4,NMNAT1,OR10J1,OR4A16,OR5H6,PCDHB16,RHCG,SIRPG,SPINK7,SPINK8,SPINK9,SRGAP3,THBS2,TPH2,TRIM49B,ZBTB18,ZC2HC1B,ZFP14,ZNF385D,ZNF474
TF	Factor: FOXO1A; motif: AAACAA	TF:M03823	0.0208999	1.67985	14332	264	94	60605	ABLIM1,ACSM3,ANKRD31,ANXA13,APOBEC3C,ARMH2,ASPA,BBOF1,BMP5,C12ORF54,C14ORF93,CACNA2D4,CASP8,CHST5,CLDN16,CPN2,CTNNA3,CYSLTR2,DSG1,EFCAB6,ERICH3,FBXO34,FGFR2,FPR3,GFI1B,GNAT3,GNGT1,H3Y2,HNF4G,HPS4,HPS6,HTN3,IFIT3,IFT74,KANK1,KCNJ13,KCTD5,LAMC2,LOC100505841,LOC102725191,LRIG2,LRRK2,LSM6,LTA4H,MAPRE2,MARCHF8,MARCOL,MINAR1,MRE11,MSR1,MUC7,MUCL1,MYH1,NBPF1,NCKAP5,NCOA6,NDST4,OR10H1,OR10J1,OR4A16,OR5H6…
TF	Factor: SRY; motif: TTGTTT	TF:M03854	0.0208999	1.67985	14332	264	94	60605	ABLIM1,ACSM3,ANKRD31,ANXA13,APOBEC3C,ARMH2,ASPA,BBOF1,BMP5,C12ORF54,C14ORF93,CACNA2D4,CASP8,CHST5,CLDN16,CPN2,CTNNA3,CYSLTR2,DSG1,EFCAB6,ERICH3,FBXO34,FGFR2,FPR3,GFI1B,GNAT3,GNGT1,H3Y2,HNF4G,HPS4,HPS6,HTN3,IFIT3,IFT74,KANK1,KCNJ13,KCTD5,LAMC2,LOC100505841,LOC102725191,LRIG2,LRRK2,LSM6,LTA4H,MAPRE2,MARCHF8,MARCOL,MINAR1,MRE11,MSR1,MUC7,MUCL1,MYH1,NBPF1,NCKAP5,NCOA6,NDST4,OR10H1,OR10J1,OR4A16,OR5H6…
TF	Factor: SRY; motif: AACAATNR; match class: 1	TF:M08976_1	0.0213234	1.67114	8195	264	62	60605	ABLIM1,ACSM3,ANXA13,APOBEC3C,ARMH2,ASPA,BMP5,CASP8,CCDC91,CLDN16,CTNNA3,CYSLTR2,DSG1,EFCAB6,FBXO34,FPR3,GNAT3,GNGT1,H3Y2,HNF4A,HPS4,HTN3,KCNJ13,KLHL1,LMO7,LOC102725191,LRIG2,LRRK2,LSM6,LTA4H,MAPRE2,MARCOL,MINAR1,MUC7,MUCL1,MYH1,NCKAP5,NDST4,OR10H1,OR10J1,OR4A16,OR5H6,PCDHB16,PDE4B,PIFO,PLEKHG1,RAPGEF5,SH2D1B,SIRPG,SMCO3,SPINK7,SPINK9,SYNE1,THBS2,TPH2,TRIM49B,TRIM51GP,VNN2,ZBTB18,ZC2HC1B,ZFP14,ZNF…
TF	Factor: Oct3; motif: NYWTTSWTATGCAAAT; match class: 1	TF:M09646_1	0.0216915	1.66371	1465	264	20	60605	ASPA,C12ORF54,C14ORF93,CACNA2D4,CLDN16,ERICH3,GNGT1,HTN3,IFIT3,LOC102725191,MUC7,NDST4,OR5H6,PCDHB16,PIFO,PLEKHG1,SRGAP3,TPH2,ZBTB18,ZC2HC1B
TF	Factor: GATA3; motif: AGATAAGA	TF:M07214	0.0226338	1.64524	3457	264	34	60605	ABLIM1,ARMH2,CASP8,CTNNA3,GNAT3,GNGT1,HNF4A,HPS4,HPS6,HTN3,LAMC2,LOC100505841,LRIG2,MAPRE2,MARCOL,MFAP3L,MUC7,MUCL1,OR10J1,OR5H6,RDH8,SIRPG,SLIT2,SMCO3,SPINK7,SYNE1,TNFSF13B,TNR,USP31,VNN2,ZBTB18,ZC2HC1B,ZNF232,ZNF385D
TF	Factor: Sox-10; motif: AACAATGGNCCATTGTT; match class: 1	TF:M11633_1	0.0228527	1.64106	3305	264	33	60605	ANXA13,APOBEC3C,BBOF1,CASP8,CCDC91,CD300E,CLDN16,CYSLTR2,ERICH3,GNGT1,HPS4,HTN3,IFT74,KCNJ13,LAMC2,LOC102725191,MFAP3L,MUC7,MYH1,NCOA6,NDST4,OR4A16,OR5H6,SH2D1B,SPINK9,THBS2,TNR,TPH2,TRIM49B,TRIM51GP,ZBTB18,ZC2HC1B,ZNF385D
TF	Factor: GATA-1; motif: NGATAAN	TF:M08765	0.0231868	1.63476	3461	264	34	60605	ABLIM1,ARMH2,CASP8,CTNNA3,GNAT3,GNGT1,HNF4A,HPS4,HPS6,HTN3,LAMC2,LOC100505841,LRIG2,MAPRE2,MARCOL,MFAP3L,MUC7,MUCL1,OR10J1,OR5H6,RDH8,SIRPG,SLIT2,SMCO3,SPINK7,SYNE1,TNFSF13B,TNR,USP31,VNN2,ZBTB18,ZC2HC1B,ZNF232,ZNF385D
TF	Factor: GATA-6; motif: AGATAAN	TF:M03216	0.0231868	1.63476	3461	264	34	60605	ABLIM1,ARMH2,CASP8,CTNNA3,GNAT3,GNGT1,HNF4A,HPS4,HPS6,HTN3,LAMC2,LOC100505841,LRIG2,MAPRE2,MARCOL,MFAP3L,MUC7,MUCL1,OR10J1,OR5H6,RDH8,SIRPG,SLIT2,SMCO3,SPINK7,SYNE1,TNFSF13B,TNR,USP31,VNN2,ZBTB18,ZC2HC1B,ZNF232,ZNF385D
TF	Factor: GATA; motif: WGATARN	TF:M00789	0.0231868	1.63476	3461	264	34	60605	ABLIM1,ARMH2,CASP8,CTNNA3,GNAT3,GNGT1,HNF4A,HPS4,HPS6,HTN3,LAMC2,LOC100505841,LRIG2,MAPRE2,MARCOL,MFAP3L,MUC7,MUCL1,OR10J1,OR5H6,RDH8,SIRPG,SLIT2,SMCO3,SPINK7,SYNE1,TNFSF13B,TNR,USP31,VNN2,ZBTB18,ZC2HC1B,ZNF232,ZNF385D
TF	Factor: POU3F2; motif: TTATGYTAAT	TF:M00464	0.0240395	1.61907	3467	264	34	60605	ABLIM1,BMP5,CLDN16,CPN2,CYSLTR2,DSG1,GNAT3,HPS4,HTN3,IFIT3,KCNJ13,LAMC2,LOC102725191,LRIG2,LSM6,MAPRE2,MSR1,NDST4,OR10H1,OR10J1,OR4A16,PCDHB16,PLEKHG1,RALYL,RNF180,SPINK7,TK1,TNFSF13B,TPH2,TRIM49B,VNN2,ZC2HC1B,ZCCHC7,ZNF385D
TF	Factor: Tst-1; motif: NNKGAATTAVAVTDN	TF:M00133	0.0240926	1.61812	5752	264	48	60605	ABLIM1,ACSM3,ANXA13,BMP5,C12ORF54,CACNA2D4,CCDC91,CPN2,DSG1,FGFR2,GNAT3,GNGT1,HNF4G,HPS4,KCNJ13,KLHL1,LSM6,MAPK4,MARCOL,MRE11,MSR1,MUC7,MYH1,NCKAP5,OR4A16,OR5H6,PCDHB16,PDE4B,PIFO,PLEKHG1,RALYL,RDH8,RNF180,SMCO3,SMYD3,SPINK7,SPINK8,SRGAP3,THBS2,TK1,TNR,TPH2,TRIM49B,TRIM51GP,USP31,VNN2,ZBTB18,ZC2HC1B
TF	Factor: Oct-2; motif: NNNATTTGCATRT	TF:M07120	0.0259972	1.58507	4926	264	43	60605	ABLIM1,ACSM3,ANKRD31,ANXA13,ARMH2,ASPA,BBOF1,BMP5,C12ORF54,CACNA2D4,CASP8,CTNNA3,ERICH3,FBXO34,FGFR2,GNGT1,HNF4A,HTN3,IFIT3,IFT74,LAMC2,LOC102725191,LRIG2,LTA4H,MARCOL,MRE11,MUC7,MUCL1,MYH1,NDST4,OR10J1,OR5H6,PCDHB16,PLEKHG1,RALYL,SH2D1B,SPINK7,SPINK8,THBS2,TPH2,TRIM49B,ZBTB18,ZNF385D
TF	Factor: ZBRK1; motif: NGNNNGGTNAWAAAARRGCNG	TF:M10468	0.0261017	1.58333	11060	264	77	60605	ABLIM1,ACSM3,ANKRD31,ANXA13,ARMH2,ASPA,BBOF1,BMP5,C12ORF54,C14ORF93,CACNA2D4,CHST5,CLDN16,CSAD,CTNNA3,CYSLTR2,EFCAB6,ERICH3,FBXO34,FGFR2,FPR3,GFI1B,GNAT3,GNGT1,H3Y2,HPS4,HTN3,IFIT3,IFT74,KANK1,KCNJ13,KCTD5,KLHL1,LAMC2,LMO7,LOC100505841,LRIG2,LRRK2,LSM6,MAPRE2,MARCHF8,MARCOL,MFAP3L,MSR1,MUCL1,MYH1,NCKAP5,NDST4,OR10J1,OR4A16,OR5H6,PCDHB16,PDE4B,PIFO,PLEKHG1,RALYL,SH2D1B,SLC4A2,SLIT2,SMCO3,SPINK9,SR…
TF	Factor: HOXA10; motif: NRTCGTAAANN; match class: 1	TF:M10801_1	0.0276895	1.55769	577	264	12	60605	CD300E,HTN3,LRRK2,MARCOL,NDST4,NMNAT1,PCDHB16,RALYL,SLIT2,SPINK7,SPINK9,TNFSF13B
TF	Factor: TEF-1; motif: GRRATG	TF:M00704	0.0277937	1.55605	12439	264	84	60605	AMN,ANXA13,APOBEC3C,ARMH2,ASPA,BBOF1,BMP5,BTN2A2,C12ORF54,CACNA2D4,CCDC91,CCR10,CD300E,CLDN16,CNTNAP1,CPN2,CSAD,CTNNA3,DSG1,EFCAB6,ERICH3,FBXO34,FGFR2,FPR3,GFI1B,GNAT3,HNF4G,HPS6,KANK1,KCNJ13,KLHL1,LAMC2,LHX4,LMO7,LOC102725191,LRIG2,LSM6,LTA4H,MAPK4,MAPRE2,MFAP3L,MINAR1,MRE11,MSR1,MUC7,MYH1,NCKAP5,NCOA6,NDST4,NMNAT1,OR10H1,OR10J1,OR4A16,OR5H6,PCDHB16,PDE4B,PIFO,PLEKHG1,RASL10B,RHCG,SH2D1B,SIRPG,S…
TF	Factor: Sox-10; motif: NACAATRNNNNYATTGTN	TF:M11635	0.0286373	1.54307	6308	264	51	60605	ABLIM1,ACSM3,ANKRD31,ANXA13,ASPA,BMP5,CCDC91,CCR10,CD300E,CPN2,CYSLTR2,DSG1,EFCAB6,ERICH3,FPR3,GNAT3,GNGT1,H3Y2,HTN3,KCNJ13,KLHL1,LOC102725191,MAPRE2,MARCOL,MUC7,MUCL1,MYH1,OR10J1,OR4A16,OR5H6,PCDHB16,PLEKHG1,RASL10B,RHCG,SH2D1B,SMCO3,SPINK7,SPINK8,SPINK9,SRGAP3,TNR,TRIM49B,USP31,VNN2,ZBTB18,ZC2HC1B,ZNF200,ZNF232,ZNF385D,ZNF474,ZNF607
TF	Factor: NFATc1; motif: TTTTCCATGGAAAN	TF:M04053	0.0291754	1.53498	8644	264	64	60605	ABLIM1,ANKRD31,ANXA13,ARMH2,ASPA,BBOF1,BMP5,C12ORF54,CASP8,CCDC91,CD300E,CLDN16,CSAD,CTNNA3,CYSLTR2,EFCAB6,ERICH3,FBXO34,GFI1B,GNGT1,H6PD,HNF4A,HTN3,IFT74,KANK1,KCNJ13,KCTD5,LAMC2,LMO7,LSM6,MAPRE2,MARCOL,MRE11,MUCL1,MYH1,NBPF1,NCOA6,NDST4,NMNAT1,OR4A16,OR5H6,PCDHB16,PIFO,PLEKHG1,RALYL,RDH8,SH2D1B,SMCO3,SPINK7,SPINK8,SRGAP3,TBC1D1,THBS2,TK1,TNFSF13B,TPH2,TRIM49B,TRIM51GP,USP31,VNN2,ZCCHC7,ZFP14,ZN…
TF	Factor: GATA-1; motif: CCTTATCTS	TF:M04713	0.0296164	1.52847	3502	264	34	60605	ABLIM1,ARMH2,CASP8,CTNNA3,FGFR2,GNAT3,GNGT1,HNF4A,HPS4,HPS6,HTN3,LAMC2,LOC100505841,LRIG2,MAPRE2,MARCOL,MFAP3L,MUC7,MUCL1,OR10J1,OR5H6,RDH8,SIRPG,SLIT2,SMCO3,SPINK7,SYNE1,TNFSF13B,TNR,USP31,VNN2,ZC2HC1B,ZNF232,ZNF385D
TF	Factor: HOXB4; motif: YTAATGRC	TF:M09954	0.0319836	1.49507	1902	264	23	60605	ABLIM1,ACSM3,ANXA13,BBOF1,BMP5,DSG1,GFI1B,GNAT3,GNGT1,HNF4G,HPS4,KLHL1,LRIG2,MAPRE2,MSR1,OR4A16,SH2D1B,SMCO3,SMYD3,SPINK7,SPINK8,ZFP14,ZNF385D
TF	Factor: HOXD13; motif: NNNYYAATAAAANNNN	TF:M01404	0.0324846	1.48832	4476	264	40	60605	ASPA,BBOF1,CASP8,CCDC91,CLDN16,CPN2,CYSLTR2,DSG1,FGFR2,FPR3,GNAT3,GNGT1,HPS6,HTN3,IFT74,KCNJ13,LAMC2,LOC102725191,LSM6,LTA4H,MARCHF8,MARCOL,MRE11,MUCL1,MYH1,OR10H1,OR5H6,PLEKHG1,RALYL,RDH8,RNF180,SH2D1B,SMCO3,SPINK8,TK1,TPH2,ZFP14,ZNF232,ZNF474,ZNF607
TF	Factor: CDP; motif: TRATCRATAN	TF:M03952	0.0324846	1.48832	4476	264	40	60605	ABLIM1,ANKRD31,APOBEC3C,CASP8,CCDC91,CD300E,CTNNA3,GNAT3,GNGT1,HNF4A,HNF4G,HTN3,IFIT3,IFT74,KANK1,LAMC2,LOC102725191,LSM6,MAPRE2,MRE11,MUC7,MUCL1,MYH1,NCOA6,NDST4,OR4A16,OR5H6,PCDHB16,PLEKHG1,RALYL,RASL10B,SMCO3,SPINK7,SRGAP3,TRIM49B,TRIM51GP,VNN2,ZCCHC7,ZNF474,ZNF607
TF	Factor: POU3F1; motif: RNYBCATTTGCATTWCAA	TF:M03842	0.032494	1.4882	5307	264	45	60605	APOBEC3C,ARMH2,ASPA,BMP5,C12ORF54,CACNA2D4,CASP8,CLDN16,CTNNA3,CYSLTR2,DSG1,ERICH3,FBXO34,FGFR2,GNAT3,HNF4A,HTN3,IFIT3,IFT74,KANK1,KCNJ13,KLHL1,LAMC2,LOC102725191,LRIG2,MARCOL,MUC7,MUCL1,NBPF1,NDST4,OR10J1,OR5H6,PCDHB16,RHCG,RNF180,SMCO3,SPINK7,SPINK8,SRGAP3,THBS2,TK1,TNFSF13B,TNR,TPH2,ZNF200
TF	Factor: UNCX; motif: NTAATNNAATTAN	TF:M04442	0.0325126	1.48795	2322	264	26	60605	ABLIM1,BMP5,C14ORF93,CPN2,FBXO34,FPR3,GNAT3,GNGT1,HNF4A,HTN3,IFT74,KCTD5,LOC100505841,LSM6,MRE11,MUC7,MYH1,NCOA6,OR4A16,OR5H6,SMCO3,SPINK7,SPINK9,TRIM49B,TRIM51GP,ZBTB18
TF	Factor: Oct-2; motif: NTGCATATGCAN	TF:M11899	0.0329952	1.48155	5650	264	47	60605	AMN,ANXA13,ARMH2,ASPA,BTN2A2,C12ORF54,C14ORF93,CACNA2D4,CASP8,CCR10,CLDN16,CYSLTR2,EFCAB6,ERICH3,FBXO34,GNAT3,HNF4A,HTN3,IFT74,KANK1,LOC100505841,LOC102725191,LRRK2,LSM6,MARCOL,MINAR1,MUC7,MUCL1,MYH1,NCKAP5,NDST4,OR10J1,OR4A16,PIFO,PLEKHG1,SH2D1B,SLIT2,SMCO3,SPINK7,SPINK9,SRGAP3,THBS2,TNFSF13B,TNR,TRIM49B,ZBTB18,ZFP14
TF	Factor: CPEB1; motif: AATAAAAA	TF:M04514	0.0336531	1.47298	4647	264	41	60605	ACSM3,ANKRD31,ANXA13,ASPA,CASP8,CCDC91,CTNNA3,DSG1,FGFR2,FPR3,GNAT3,H6PD,HTN3,IFIT3,KCTD5,LOC102725191,MARCHF8,MARCOL,MRE11,MUCL1,MYH1,NMNAT1,OR10H1,OR4A16,OR5H6,PIFO,RALYL,RDH8,RHCG,RNF180,SH2D1B,SMCO3,TPH2,VNN2,ZBTB18,ZCCHC7,ZFP14,ZNF232,ZNF385D,ZNF474,ZNF607
TF	Factor: HOXC4; motif: NTMATTAN	TF:M10717	0.0337818	1.47132	3681	264	35	60605	ABLIM1,ACSM3,ANKRD31,ANXA13,APOBEC3C,BBOF1,BMP5,C12ORF54,CLDN16,CYSLTR2,DSG1,FBXO34,GFI1B,H3Y2,HNF4G,HTN3,KCNJ13,LOC102725191,MAPRE2,MARCOL,MFAP3L,MSR1,MUC7,NMNAT1,OR4A16,OR5H6,PCDHB16,PLEKHG1,RALYL,RASL10B,SLC4A2,SMCO3,SPINK8,TRIM51GP,ZFP14
TF	Factor: Sox-10; motif: NACAAWG; match class: 1	TF:M02116_1	0.0340321	1.46811	8135	264	61	60605	ABLIM1,ANXA13,APOBEC3C,ARMH2,ASPA,BMP5,BTN2A2,C12ORF54,C14ORF93,CASP8,CD300E,CYSLTR2,DSG1,EFCAB6,FGFR2,FPR3,GNAT3,GNGT1,H3Y2,HPS4,HTN3,IFIT3,KCNJ13,KLHL1,LAMC2,LMO7,LOC100505841,LOC102725191,LRIG2,LRRK2,LSM6,MAPRE2,MINAR1,MSR1,MUC7,MUCL1,MYH1,NDST4,OR10H1,OR10J1,OR4A16,OR5H6,PCDHB16,PDE4B,PLEKHG1,RAPGEF5,RASL10B,RDH8,SH2D1B,SIRPG,SPINK7,SPINK8,SPINK9,SYNE1,TPH2,TRIM49B,TRIM51GP,VNN2,ZCCHC7,ZNF385…
TF	Factor: MEL1; motif: GARGAT	TF:M08794	0.0345332	1.46176	11145	264	77	60605	ABLIM1,ACSM3,AMN,ANKRD31,ASPA,BMP5,BTN2A2,C12ORF54,C14ORF93,CCDC91,CCR10,CD300E,CHST5,CLDN16,CNTNAP1,CPN2,CSAD,CTNNA3,CYSLTR2,DSG1,EFCAB6,ERICH3,FBXO34,FPR3,GNAT3,GNGT1,HNF4A,HNF4G,HTN3,IFT74,KCNJ13,KCTD5,KLHL1,LHX4,LOC100505841,LOC102725191,LRRK2,LSM6,LTA4H,MARCHF8,MARCOL,MINAR1,MSR1,MUC7,MUCL1,MYH1,NDST4,NMNAT1,OR10H1,OR10J1,OR4A16,OR5H6,PCDHB16,PDE4B,PIFO,PLEKHG1,RDH8,RHCG,RNF180,SH2D1B,SIRPG,…
TF	Factor: Elf-1; motif: RNWMBAGGAART	TF:M00746	0.0362556	1.44063	3381	264	33	60605	ANKRD31,ANXA13,BTN2A2,C12ORF54,C14ORF93,CCR10,CD300E,CLDN16,CNTNAP1,CTNNA3,FBXO34,KCTD5,LHX4,MARCHF8,MUC7,MYH1,NBPF1,NMNAT1,OR5H6,PCDHB16,RHCG,SIRPG,SLC4A2,SPINK7,THBS2,TK1,TNFSF13B,TPH2,VNN2,ZC2HC1B,ZFP14,ZNF232,ZNF607
TF	Factor: POU6F1; motif: NNNNATAATGAGSTNNN	TF:M01462	0.0362573	1.4406	6015	264	49	60605	ABLIM1,ANXA13,ARMH2,BBOF1,BMP5,CASP8,CTNNA3,DSG1,ERICH3,FBXO34,HPS4,HTN3,IFT74,KCTD5,KLHL1,LOC100505841,LOC102725191,LRRK2,MAPK4,MAPRE2,MARCHF8,MSR1,MUCL1,MYH1,NCOA6,NDST4,NMNAT1,OR10H1,OR10J1,OR4A16,OR5H6,PLEKHG1,RASL10B,RHCG,RNF180,SIRPG,SLC4A2,SMCO3,SPINK7,SPINK8,SPINK9,THBS2,TPH2,TRIM49B,TRIM51GP,ZBTB18,ZFP14,ZNF385D,ZNF474
TF	Factor: Oct3; motif: NNWTATGYWAATKANN	TF:M11935	0.0364878	1.43785	3228	264	32	60605	ABLIM1,ACSM3,BMP5,DSG1,FBXO34,GNAT3,HNF4A,HTN3,IFIT3,KLHL1,LOC102725191,LRIG2,MAPRE2,MARCOL,MSR1,MUC7,MUCL1,MYH1,NDST4,OR10H1,OR4A16,PCDHB16,PLEKHG1,SIRPG,SMCO3,SPINK7,SPINK8,TK1,TPH2,TRIM49B,TRIM51GP,VNN2
TF	Factor: Oct3; motif: CYWTTSWNATGCAAAT	TF:M10036	0.0371812	1.42968	4339	264	39	60605	ABLIM1,ARMH2,ASPA,BTN2A2,C14ORF93,CACNA2D4,CLDN16,CPN2,CYSLTR2,ERICH3,FBXO34,FGFR2,GNGT1,H3Y2,HTN3,IFIT3,KCNJ13,KLHL1,LOC102725191,LSM6,LTA4H,MARCHF8,MARCOL,MUC7,NDST4,OR5H6,PCDHB16,PIFO,PLEKHG1,RNF180,SH2D1B,SPINK7,SPINK9,THBS2,TNR,TPH2,ZBTB18,ZC2HC1B,ZNF200
TF	Factor: ipf1; motif: RNWCATTAANWN	TF:M01255	0.0372025	1.42943	4016	264	37	60605	ABLIM1,ANKRD31,ANXA13,BMP5,CD300E,CLDN16,CTNNA3,CYSLTR2,DSG1,GFI1B,GNAT3,HTN3,KCNJ13,KCTD5,KLHL1,LOC100505841,LOC102725191,MAPRE2,MRE11,NMNAT1,OR10H1,OR4A16,OR5H6,PCDHB16,PLEKHG1,RALYL,RASL10B,SLC4A2,SMCO3,SMYD3,SPINK7,SPINK9,SYNE1,TPH2,TRIM49B,TRIM51GP,ZNF385D
TF	Factor: GATA-2; motif: NSAGATAAGNN	TF:M09622	0.0377811	1.42273	3081	264	31	60605	ABLIM1,ARMH2,CASP8,CTNNA3,GNAT3,GNGT1,HNF4A,HPS4,HPS6,HTN3,LAMC2,LOC100505841,LRIG2,MARCOL,MFAP3L,MUC7,MUCL1,OR5H6,RDH8,SIRPG,SLIT2,SMCO3,SPINK7,SYNE1,TNFSF13B,TNR,USP31,VNN2,ZC2HC1B,ZNF232,ZNF385D
TF	Factor: BRN1; motif: NANNTATGCATAATNNA; match class: 1	TF:M01324_1	0.0390182	1.40873	1657	264	21	60605	ANXA13,ASPA,BMP5,C12ORF54,CACNA2D4,CYSLTR2,GNGT1,IFIT3,KLHL1,LOC102725191,LTA4H,MUC7,NDST4,OR10J1,RNF180,SPINK9,SRGAP3,TNFSF13B,TPH2,TRIM49B,TRIM51GP
TF	Factor: HOXD11; motif: NNYMATAAAA	TF:M04360	0.0391662	1.40709	5010	264	43	60605	ASPA,BBOF1,BMP5,CCDC91,CLDN16,DSG1,FGFR2,FPR3,GNAT3,GNGT1,HPS4,HTN3,IFIT3,IFT74,KCNJ13,KCTD5,LAMC2,LOC102725191,MARCHF8,MARCOL,MSR1,MUCL1,NDST4,OR4A16,OR5H6,PCDHB16,PIFO,RALYL,RDH8,RNF180,SH2D1B,SMCO3,SPINK8,SPINK9,TNFSF13B,TPH2,TRIM51GP,ZCCHC7,ZFP14,ZNF232,ZNF385D,ZNF474,ZNF607
TF	Factor: Oct3; motif: NATGCAANNN	TF:M01307	0.0396953	1.40126	4028	264	37	60605	ABLIM1,ANKRD31,ARMH2,ASPA,BMP5,CASP8,CLDN16,CTNNA3,CYSLTR2,ERICH3,FBXO34,FGFR2,GFI1B,HTN3,IFIT3,KCNJ13,KLHL1,LAMC2,LOC100505841,LSM6,LTA4H,MAPRE2,MUC7,NBPF1,OR10H1,PLEKHG1,RALYL,SLC4A2,SPINK7,SYNE1,THBS2,TPH2,TRIM49B,VNN2,ZBTB18,ZNF200,ZNF607
TF	Factor: NKX6-3; motif: SYCATTAWN	TF:M10659	0.0397171	1.40102	1659	264	21	60605	ABLIM1,ACSM3,ANXA13,ARMH2,BBOF1,BMP5,DSG1,ERICH3,GFI1B,HNF4G,HPS4,KLHL1,MAPRE2,MSR1,OR4A16,PLEKHG1,SMCO3,SPINK7,SPINK9,ZFP14,ZNF385D
TF	Factor: FOXP3; motif: NNNVAAACANWD	TF:M07419	0.0401705	1.39609	6387	264	51	60605	ASPA,BBOF1,BTN2A2,C14ORF93,CCDC91,CD300E,CHST5,CTNNA3,DSG1,ERICH3,FGFR2,FPR3,GNGT1,H3Y2,HNF4G,HPS4,HTN3,IFIT3,IFT74,KCNJ13,KLHL1,LAMC2,LOC100505841,LRIG2,LSM6,LTA4H,MARCHF8,MRE11,MSR1,MUCL1,NCKAP5,NCOA6,NDST4,OR10J1,OR4A16,RALYL,RDH8,SH2D1B,SMCO3,SMYD3,SPINK7,SPINK8,SYNE1,TBC1D1,THBS2,TK1,TRIM49B,TRIM51GP,VNN2,ZBTB18,ZC2HC1B
TF	Factor: GATA3; motif: NGATAANN	TF:M03997	0.0406044	1.39143	4356	264	39	60605	ABLIM1,ACSM3,ARMH2,CASP8,CD300E,CTNNA3,GNAT3,GNGT1,H3Y2,HNF4A,HPS4,HPS6,HTN3,LAMC2,LOC100505841,LRIG2,MAPRE2,MARCOL,MFAP3L,MUC7,MUCL1,MYH1,OR10J1,OR5H6,RDH8,SH2D1B,SIRPG,SLIT2,SMCO3,SPINK7,SYNE1,TNFSF13B,TNR,USP31,VNN2,ZBTB18,ZC2HC1B,ZNF232,ZNF385D
TF	Factor: GATA-3; motif: WGATAASN	TF:M08918	0.0406044	1.39143	4356	264	39	60605	ABLIM1,ACSM3,ARMH2,CASP8,CD300E,CTNNA3,GNAT3,GNGT1,H3Y2,HNF4A,HPS4,HPS6,HTN3,LAMC2,LOC100505841,LRIG2,MAPRE2,MARCOL,MFAP3L,MUC7,MUCL1,MYH1,OR10J1,OR5H6,RDH8,SH2D1B,SIRPG,SLIT2,SMCO3,SPINK7,SYNE1,TNFSF13B,TNR,USP31,VNN2,ZBTB18,ZC2HC1B,ZNF232,ZNF385D
TF	Factor: HOXD4; motif: NYMATTAN	TF:M10712	0.0409282	1.38798	4195	264	38	60605	ABLIM1,ACSM3,ANKRD31,ANXA13,APOBEC3C,BBOF1,BMP5,C12ORF54,CLDN16,CYSLTR2,DSG1,ERICH3,FBXO34,GFI1B,H3Y2,HNF4G,HTN3,KCNJ13,LOC102725191,LSM6,MAPRE2,MARCOL,MFAP3L,MSR1,MUC7,NMNAT1,OR4A16,OR5H6,PCDHB16,PLEKHG1,RALYL,RASL10B,SIRPG,SLC4A2,SMCO3,SPINK8,TRIM51GP,ZFP14
TF	Factor: Sox-10; motif: AACAATGGNCCATTGTT	TF:M11633	0.0410134	1.38707	3874	264	36	60605	ANXA13,APOBEC3C,ASPA,BBOF1,CASP8,CCDC91,CD300E,CLDN16,CYSLTR2,ERICH3,GNGT1,HPS4,HTN3,IFT74,KCNJ13,LAMC2,LOC102725191,MFAP3L,MINAR1,MUC7,MYH1,NCOA6,NDST4,OR4A16,OR5H6,SH2D1B,SPINK9,TBC1D1,THBS2,TNR,TPH2,TRIM49B,TRIM51GP,ZBTB18,ZC2HC1B,ZNF385D
TF	Factor: HOXA13; motif: ATAAMA	TF:M01292	0.0413534	1.38349	13559	264	89	60605	ABLIM1,ACSM3,ANKRD31,ANXA13,ARMH2,ASPA,BBOF1,BMP5,C12ORF54,C14ORF93,CASP8,CCDC91,CD300E,CLDN16,CPN2,CTNNA3,CYSLTR2,DSG1,FBXO34,FGFR2,FPR3,GFI1B,GNAT3,GNGT1,H6PD,HPS4,HPS6,HTN3,IFIT3,IFT74,KANK1,KCNJ13,KCTD5,KLHL1,LAMC2,LOC102725191,LRIG2,LRRK2,LSM6,LTA4H,MAPK4,MAPRE2,MARCHF8,MARCOL,MRE11,MSR1,MUC7,MUCL1,MYH1,NBPF1,NCKAP5,NCOA6,NDST4,NMNAT1,OR10H1,OR10J1,OR4A16,OR5H6,PCDHB16,PIFO,PLEKHG1,RALYL,RDH…
TF	Factor: ESE-1; motif: CAGGAARNN	TF:M07285	0.0426927	1.36965	2504	264	27	60605	ACSM3,C12ORF54,CCDC91,CD300E,CHST5,CTNNA3,CYSLTR2,FGFR2,GFI1B,HNF4G,HPS6,LRIG2,MINAR1,MUC7,MUCL1,MYH1,OR5H6,RALYL,RAPGEF5,SH2D1B,SPINK8,THBS2,TNFSF13B,ZBTB18,ZC2HC1B,ZNF200,ZNF607
TF	Factor: HOXB6; motif: NTAATKRC	TF:M10691	0.0456233	1.34081	5380	264	45	60605	ABLIM1,ASPA,BMP5,C14ORF93,CASP8,CD300E,CLDN16,CPN2,DSG1,EFCAB6,FPR3,GNAT3,GNGT1,HNF4A,HTN3,IFIT3,IFT74,KANK1,KCNJ13,KCTD5,LAMC2,LHX4,LSM6,LTA4H,MARCHF8,MRE11,MUC7,MUCL1,MYH1,NCKAP5,NDST4,OR5H6,PCDHB16,RASL10B,SMYD3,SPINK7,SPINK8,SPINK9,TNFSF13B,ZBTB18,ZC2HC1B,ZNF200,ZNF385D,ZNF474,ZNF607
TF	Factor: C/EBPalpha; motif: NNATTRCNNAANNN	TF:M00116	0.0480992	1.31786	3429	264	33	60605	ANXA13,APOBEC3C,ASPA,CD300E,ERICH3,FBXO34,HNF4G,HPS4,HTN3,IFIT3,IFT74,KCNJ13,KLHL1,LRRK2,MAPK4,MARCOL,MFAP3L,MYH1,NCKAP5,NMNAT1,OR10H1,PDE4B,SIRPG,SPINK7,SPINK9,SRGAP3,TK1,TNFSF13B,TPH2,TRIM49B,TRIM51GP,VNN2,ZC2HC1B
TF	Factor: Pit-1; motif: NNWWATTCAT	TF:M03559	0.0486433	1.31298	5394	264	45	60605	ABLIM1,ASPA,BMP5,C12ORF54,C14ORF93,CSAD,CTNNA3,CYSLTR2,DSG1,FBXO34,GNAT3,HNF4A,HNF4G,HPS4,HTN3,KCTD5,LAMC2,LOC102725191,LTA4H,MAPRE2,MARCOL,MUC7,MUCL1,MYH1,NCKAP5,NDST4,NMNAT1,OR5H6,PCDHB16,PDE4B,PLEKHG1,RHCG,SMCO3,SPINK8,SPINK9,SRGAP3,THBS2,TNFSF13B,TRIM49B,TRIM51GP,VNN2,ZC2HC1B,ZNF232,ZNF474,ZNF607
TF	Factor: c-Jun; motif: NATGACGTCAYN	TF:M11266	0.0489317	1.31041	8786	264	64	60605	ABLIM1,ANKRD31,ANXA13,ARMH2,C12ORF54,C14ORF93,CD300E,CNTNAP1,CPN2,CTNNA3,CYSLTR2,DSG1,EFCAB6,ERICH3,FBXO34,FPR3,GFI1B,GNGT1,HNF4A,HPS4,HPS6,IFIT3,KCNJ13,LAMC2,LHX4,LOC100505841,LOC102725191,LSM6,MAPK4,MAPRE2,MARCOL,MRE11,MSR1,MUC7,MUCL1,NCKAP5,NCOA6,NDST4,NMNAT1,OR4A16,PIFO,PLEKHG1,RASL10B,SIRPG,SMCO3,SMYD3,SPINK7,SPINK9,SRGAP3,THBS2,TK1,TNFSF13B,TNR,TPH2,TRIM49B,TRIM51GP,ZBTB18,ZC2HC1B,ZCCHC7,ZN…
TF	Factor: Sox-10; motif: AACAATRGNCYATTGTT	TF:M11632	0.0492712	1.30741	5227	264	44	60605	ANXA13,APOBEC3C,ASPA,BBOF1,CASP8,CCDC91,CCR10,CD300E,CLDN16,CNTNAP1,CYSLTR2,DSG1,ERICH3,GNGT1,HPS4,HTN3,IFT74,KCNJ13,LAMC2,LOC102725191,MARCOL,MFAP3L,MINAR1,MUC7,MYH1,NCOA6,NDST4,OR4A16,OR5H6,RDH8,RHCG,SH2D1B,SIRPG,SPINK9,SYNE1,TBC1D1,THBS2,TNR,TPH2,TRIM49B,TRIM51GP,ZBTB18,ZC2HC1B,ZNF385D
TF	Factor: SRY; motif: AACAATNR	TF:M08976	0.0499276	1.30166	14024	264	91	60605	ABLIM1,ACSM3,ANXA13,APOBEC3C,ARMH2,ASPA,BMP5,C14ORF93,CASP8,CCDC91,CD300E,CHST5,CLDN16,CPN2,CSAD,CTNNA3,CYSLTR2,DSG1,EFCAB6,ERICH3,FBXO34,FGFR2,FPR3,GNAT3,GNGT1,H3Y2,H6PD,HNF4A,HNF4G,HPS4,HTN3,IFIT3,IFT74,KANK1,KCNJ13,KLHL1,LAMC2,LMO7,LOC100505841,LOC102725191,LRIG2,LRRK2,LSM6,LTA4H,MAPK4,MAPRE2,MARCOL,MINAR1,MRE11,MSR1,MUC7,MUCL1,MYH1,NBPF1,NCKAP5,NDST4,OR10H1,OR10J1,OR4A16,OR5H6,PCDHB16,PDE4B,P…
HPA	cerebellum; granular cells - nucleus[High]	HPA:0090983	0.00703235	2.1529	85	264	5	60605	ASPA,MAPRE2,NCOA6,RALYL,ZBTB18
HPA	cerebellum; molecular layer cells - nucleus[High]	HPA:0091013	0.03472	1.45942	119	264	5	60605	ASPA,MAPRE2,NCOA6,RALYL,ZBTB18
CORUM	LRRK2-FADD-CASP8 complex	CORUM:5991	0.0250213	1.60169	3	264	2	60605	CASP8,LRRK2
HP	Abnormal platelet granules	HP:0011883	0.0156433	1.80567	11	264	3	60605	GFI1B,HPS4,HPS6
